# Supplementary material for: In silico modeling of the effects of alpha-synuclein oligomerization on dopaminergic neuronal homeostasis
Source: BMC Syst Biol. 2014 May 13;8:54. doi: 10.1186/1752-0509-8-54 (PMC4062111; doi:10.1186/1752-0509-8-54)
Supplement: Additional file 2 — SBML code of the model (Pure SBML file). The following SBML readers can be used to open and read the code: http://celldesigner.org/download.html or http://www.copasi.org/tiki-index.php?page=download. [file 1752-0509-8-54-S2.xml]

<?xml version='1.0' encoding='UTF-8' standalone='no'?>
<sbml xmlns="http://www.sbml.org/sbml/level2/version4" level="2" version="4">
  <model id="ASYN_related_Neurodegenaration" name="NoName" metaid="untitled">
    <annotation>      <rdf:RDF xmlns:rdf="http://www.w3.org/1999/02/22-rdf-syntax-ns#" xmlns:layout="http://projects.eml.org/bcb/sbml/level2" xmlns:render="http://projects.eml.org/bcb/sbml/render/level2" xmlns:bqmodel="http://biomodels.net/model-qualifiers/" xmlns:vCard="http://www.w3.org/2001/vcard-rdf/3.0#" xmlns:dcterms="http://purl.org/dc/terms/" xmlns:dc="http://purl.org/dc/elements/1.1/" xmlns:bqbiol="http://biomodels.net/biology-qualifiers/">
        <rdf:Description rdf:about="#untitled">
          <dc:creator>
            <rdf:Bag>
              <rdf:li rdf:parseType="Resource">
                <vCard:N rdf:parseType="Resource">
                  <vCard:Family>Ouzounoglou</vCard:Family>
                  <vCard:Given>Eleftherios</vCard:Given>
                </vCard:N>
                <vCard:EMAIL>elouzou@central.ntua.gr</vCard:EMAIL>
                <vCard:ORG rdf:parseType="Resource">
                  <vCard:Orgname>UOA,NTUA</vCard:Orgname>
                </vCard:ORG>
              </rdf:li>
            </rdf:Bag>
          </dc:creator>
          <bqbiol:isVersionOf>
            <rdf:Bag>
              <rdf:li rdf:resource="urn:miriam:go:GO:0006914"/>
            </rdf:Bag>
          </bqbiol:isVersionOf>
          <bqbiol:occursIn>
            <rdf:Bag>
              <rdf:li rdf:resource="urn:miriam:taxonomy:9606"/>
            </rdf:Bag>
          </bqbiol:occursIn>
        </rdf:Description>
      </rdf:RDF>
    </annotation>
      <listOfFunctionDefinitions>
      <functionDefinition id="function_32" name="Function for DopMod2merForm">
        <math xmlns="http://www.w3.org/1998/Math/MathML">        
          <lambda>
            <bvar>
              <ci> c1 </ci>
            </bvar>
            <bvar>
              <ci> k_2merForm </ci>
            </bvar>
            <bvar>
              <ci> s7 </ci>
            </bvar>
            <apply>
              <divide/>
              <apply>
                <times/>
                <ci> s7 </ci>
                <ci> c1 </ci>
                <ci> s7 </ci>
                <ci> c1 </ci>
                <ci> k_2merForm </ci>
              </apply>
              <ci> c1 </ci>
            </apply>
          </lambda>
        </math>
      </functionDefinition>
      <functionDefinition id="function_29" name="Function for 9merProtBind">
        <math xmlns="http://www.w3.org/1998/Math/MathML">        
          <lambda>
            <bvar>
              <ci> c1 </ci>
            </bvar>
            <bvar>
              <ci> k_ProteasomeBind </ci>
            </bvar>
            <bvar>
              <ci> s29 </ci>
            </bvar>
            <bvar>
              <ci> s35 </ci>
            </bvar>
            <apply>
              <divide/>
              <apply>
                <times/>
                <ci> s29 </ci>
                <ci> c1 </ci>
                <ci> s35 </ci>
                <ci> c1 </ci>
                <ci> k_ProteasomeBind </ci>
              </apply>
              <ci> c1 </ci>
            </apply>
          </lambda>
        </math>
      </functionDefinition>
      <functionDefinition id="function_30" name="Function for WTasyn9merBindOnLamp">
        <math xmlns="http://www.w3.org/1998/Math/MathML">        
          <lambda>
            <bvar>
              <ci> c1 </ci>
            </bvar>
            <bvar>
              <ci> c3 </ci>
            </bvar>
            <bvar>
              <ci> k_WTOligBindOnLamp </ci>
            </bvar>
            <bvar>
              <ci> s29 </ci>
            </bvar>
            <bvar>
              <ci> s51 </ci>
            </bvar>
            <apply>
              <times/>
              <ci> s29 </ci>
              <ci> c1 </ci>
              <ci> s51 </ci>
              <ci> c3 </ci>
              <ci> k_WTOligBindOnLamp </ci>
            </apply>
          </lambda>
        </math>
      </functionDefinition>
      <functionDefinition id="function_31" name="Function for DopamineDegr">
        <math xmlns="http://www.w3.org/1998/Math/MathML">        
          <lambda>
            <bvar>
              <ci> c1 </ci>
            </bvar>
            <bvar>
              <ci> k_DopDegr </ci>
            </bvar>
            <bvar>
              <ci> s22 </ci>
            </bvar>
            <apply>
              <divide/>
              <apply>
                <times/>
                <ci> s22 </ci>
                <ci> c1 </ci>
                <ci> k_DopDegr </ci>
              </apply>
              <ci> c1 </ci>
            </apply>
          </lambda>
        </math>
      </functionDefinition>
      <functionDefinition id="function_33" name="Function for DopWTasyn2merFormOnLamp">
        <math xmlns="http://www.w3.org/1998/Math/MathML">        
          <lambda>
            <bvar>
              <ci> c1 </ci>
            </bvar>
            <bvar>
              <ci> c3 </ci>
            </bvar>
            <bvar>
              <ci> k_2merForm </ci>
            </bvar>
            <bvar>
              <ci> s536 </ci>
            </bvar>
            <bvar>
              <ci> s7 </ci>
            </bvar>
            <apply>
              <times/>
              <ci> s7 </ci>
              <ci> c1 </ci>
              <ci> s536 </ci>
              <ci> c3 </ci>
              <ci> k_2merForm </ci>
            </apply>
          </lambda>
        </math>
      </functionDefinition>
      <functionDefinition id="function_34" name="Function for DopWTasyn7merFormOnLamp">
        <math xmlns="http://www.w3.org/1998/Math/MathML">        
          <lambda>
            <bvar>
              <ci> c1 </ci>
            </bvar>
            <bvar>
              <ci> c3 </ci>
            </bvar>
            <bvar>
              <ci> k_OligomerForm </ci>
            </bvar>
            <bvar>
              <ci> s490 </ci>
            </bvar>
            <bvar>
              <ci> s7 </ci>
            </bvar>
            <apply>
              <times/>
              <ci> s7 </ci>
              <ci> c1 </ci>
              <ci> s490 </ci>
              <ci> c3 </ci>
              <ci> k_OligomerForm </ci>
            </apply>
          </lambda>
        </math>
      </functionDefinition>
      <functionDefinition id="function_35" name="Function for DopWTasyn8merFormOnLamp">
        <math xmlns="http://www.w3.org/1998/Math/MathML">        
          <lambda>
            <bvar>
              <ci> c1 </ci>
            </bvar>
            <bvar>
              <ci> c3 </ci>
            </bvar>
            <bvar>
              <ci> k_OligomerForm </ci>
            </bvar>
            <bvar>
              <ci> s489 </ci>
            </bvar>
            <bvar>
              <ci> s7 </ci>
            </bvar>
            <apply>
              <times/>
              <ci> s7 </ci>
              <ci> c1 </ci>
              <ci> s489 </ci>
              <ci> c3 </ci>
              <ci> k_OligomerForm </ci>
            </apply>
          </lambda>
        </math>
      </functionDefinition>
      <functionDefinition id="function_36" name="Function for DopWTasyn9merFormOnLamp">
        <math xmlns="http://www.w3.org/1998/Math/MathML">        
          <lambda>
            <bvar>
              <ci> c1 </ci>
            </bvar>
            <bvar>
              <ci> c3 </ci>
            </bvar>
            <bvar>
              <ci> k_OligomerForm </ci>
            </bvar>
            <bvar>
              <ci> s492 </ci>
            </bvar>
            <bvar>
              <ci> s7 </ci>
            </bvar>
            <apply>
              <times/>
              <ci> s7 </ci>
              <ci> c1 </ci>
              <ci> s492 </ci>
              <ci> c3 </ci>
              <ci> k_OligomerForm </ci>
            </apply>
          </lambda>
        </math>
      </functionDefinition>
      <functionDefinition id="function_14" name="Function for 4merProtBind">
        <math xmlns="http://www.w3.org/1998/Math/MathML">        
          <lambda>
            <bvar>
              <ci> c1 </ci>
            </bvar>
            <bvar>
              <ci> k_ProteasomeBind </ci>
            </bvar>
            <bvar>
              <ci> s24 </ci>
            </bvar>
            <bvar>
              <ci> s35 </ci>
            </bvar>
            <apply>
              <divide/>
              <apply>
                <times/>
                <ci> s24 </ci>
                <ci> c1 </ci>
                <ci> s35 </ci>
                <ci> c1 </ci>
                <ci> k_ProteasomeBind </ci>
              </apply>
              <ci> c1 </ci>
            </apply>
          </lambda>
        </math>
      </functionDefinition>
      <functionDefinition id="function_11" name="Function for 3merProtBind">
        <math xmlns="http://www.w3.org/1998/Math/MathML">        
          <lambda>
            <bvar>
              <ci> c1 </ci>
            </bvar>
            <bvar>
              <ci> k_ProteasomeBind </ci>
            </bvar>
            <bvar>
              <ci> s20 </ci>
            </bvar>
            <bvar>
              <ci> s35 </ci>
            </bvar>
            <apply>
              <divide/>
              <apply>
                <times/>
                <ci> s20 </ci>
                <ci> c1 </ci>
                <ci> s35 </ci>
                <ci> c1 </ci>
                <ci> k_ProteasomeBind </ci>
              </apply>
              <ci> c1 </ci>
            </apply>
          </lambda>
        </math>
      </functionDefinition>
      <functionDefinition id="function_12" name="Function for AutophagosomeUptakeWTasyn4mer">
        <math xmlns="http://www.w3.org/1998/Math/MathML">        
          <lambda>
            <bvar>
              <ci> c1 </ci>
            </bvar>
            <bvar>
              <ci> k_OligAutophagUptake </ci>
            </bvar>
            <bvar>
              <ci> s24 </ci>
            </bvar>
            <apply>
              <times/>
              <ci> s24 </ci>
              <ci> c1 </ci>
              <ci> k_OligAutophagUptake </ci>
            </apply>
          </lambda>
        </math>
      </functionDefinition>
      <functionDefinition id="function_13" name="Function for 5merForm">
        <math xmlns="http://www.w3.org/1998/Math/MathML">        
          <lambda>
            <bvar>
              <ci> c1 </ci>
            </bvar>
            <bvar>
              <ci> k_OligomerForm </ci>
            </bvar>
            <bvar>
              <ci> s17 </ci>
            </bvar>
            <bvar>
              <ci> s24 </ci>
            </bvar>
            <apply>
              <divide/>
              <apply>
                <times/>
                <ci> s24 </ci>
                <ci> c1 </ci>
                <ci> s17 </ci>
                <ci> c1 </ci>
                <ci> k_OligomerForm </ci>
              </apply>
              <ci> c1 </ci>
            </apply>
          </lambda>
        </math>
      </functionDefinition>
      <functionDefinition id="function_16" name="Function for 6merForm">
        <math xmlns="http://www.w3.org/1998/Math/MathML">        
          <lambda>
            <bvar>
              <ci> c1 </ci>
            </bvar>
            <bvar>
              <ci> k_OligomerForm </ci>
            </bvar>
            <bvar>
              <ci> s17 </ci>
            </bvar>
            <bvar>
              <ci> s23 </ci>
            </bvar>
            <apply>
              <divide/>
              <apply>
                <times/>
                <ci> s23 </ci>
                <ci> c1 </ci>
                <ci> s17 </ci>
                <ci> c1 </ci>
                <ci> k_OligomerForm </ci>
              </apply>
              <ci> c1 </ci>
            </apply>
          </lambda>
        </math>
      </functionDefinition>
      <functionDefinition id="function_17" name="Function for 5merProtBind">
        <math xmlns="http://www.w3.org/1998/Math/MathML">        
          <lambda>
            <bvar>
              <ci> c1 </ci>
            </bvar>
            <bvar>
              <ci> k_ProteasomeBind </ci>
            </bvar>
            <bvar>
              <ci> s23 </ci>
            </bvar>
            <bvar>
              <ci> s35 </ci>
            </bvar>
            <apply>
              <divide/>
              <apply>
                <times/>
                <ci> s23 </ci>
                <ci> c1 </ci>
                <ci> s35 </ci>
                <ci> c1 </ci>
                <ci> k_ProteasomeBind </ci>
              </apply>
              <ci> c1 </ci>
            </apply>
          </lambda>
        </math>
      </functionDefinition>
      <functionDefinition id="function_18" name="Function for WTasyn5merBindOnLamp">
        <math xmlns="http://www.w3.org/1998/Math/MathML">        
          <lambda>
            <bvar>
              <ci> c1 </ci>
            </bvar>
            <bvar>
              <ci> c3 </ci>
            </bvar>
            <bvar>
              <ci> k_WTOligBindOnLamp </ci>
            </bvar>
            <bvar>
              <ci> s23 </ci>
            </bvar>
            <bvar>
              <ci> s51 </ci>
            </bvar>
            <apply>
              <times/>
              <ci> s23 </ci>
              <ci> c1 </ci>
              <ci> s51 </ci>
              <ci> c3 </ci>
              <ci> k_WTOligBindOnLamp </ci>
            </apply>
          </lambda>
        </math>
      </functionDefinition>
      <functionDefinition id="function_15" name="Function for AutophagosomeUptakeWTasyn5mer">
        <math xmlns="http://www.w3.org/1998/Math/MathML">        
          <lambda>
            <bvar>
              <ci> c1 </ci>
            </bvar>
            <bvar>
              <ci> k_OligAutophagUptake </ci>
            </bvar>
            <bvar>
              <ci> s23 </ci>
            </bvar>
            <apply>
              <times/>
              <ci> s23 </ci>
              <ci> c1 </ci>
              <ci> k_OligAutophagUptake </ci>
            </apply>
          </lambda>
        </math>
      </functionDefinition>
      <functionDefinition id="function_19" name="Function for AutophagosomeUptakeWTasyn6mer">
        <math xmlns="http://www.w3.org/1998/Math/MathML">        
          <lambda>
            <bvar>
              <ci> c1 </ci>
            </bvar>
            <bvar>
              <ci> k_OligAutophagUptake </ci>
            </bvar>
            <bvar>
              <ci> s32 </ci>
            </bvar>
            <apply>
              <times/>
              <ci> s32 </ci>
              <ci> c1 </ci>
              <ci> k_OligAutophagUptake </ci>
            </apply>
          </lambda>
        </math>
      </functionDefinition>
      <functionDefinition id="function_23" name="Function for 8merForm">
        <math xmlns="http://www.w3.org/1998/Math/MathML">        
          <lambda>
            <bvar>
              <ci> c1 </ci>
            </bvar>
            <bvar>
              <ci> k_OligomerForm </ci>
            </bvar>
            <bvar>
              <ci> s17 </ci>
            </bvar>
            <bvar>
              <ci> s31 </ci>
            </bvar>
            <apply>
              <divide/>
              <apply>
                <times/>
                <ci> s31 </ci>
                <ci> c1 </ci>
                <ci> s17 </ci>
                <ci> c1 </ci>
                <ci> k_OligomerForm </ci>
              </apply>
              <ci> c1 </ci>
            </apply>
          </lambda>
        </math>
      </functionDefinition>
      <functionDefinition id="function_20" name="Function for 7merForm">
        <math xmlns="http://www.w3.org/1998/Math/MathML">        
          <lambda>
            <bvar>
              <ci> c1 </ci>
            </bvar>
            <bvar>
              <ci> k_OligomerForm </ci>
            </bvar>
            <bvar>
              <ci> s17 </ci>
            </bvar>
            <bvar>
              <ci> s32 </ci>
            </bvar>
            <apply>
              <divide/>
              <apply>
                <times/>
                <ci> s32 </ci>
                <ci> c1 </ci>
                <ci> s17 </ci>
                <ci> c1 </ci>
                <ci> k_OligomerForm </ci>
              </apply>
              <ci> c1 </ci>
            </apply>
          </lambda>
        </math>
      </functionDefinition>
      <functionDefinition id="function_21" name="Function for 6merProtBind">
        <math xmlns="http://www.w3.org/1998/Math/MathML">        
          <lambda>
            <bvar>
              <ci> c1 </ci>
            </bvar>
            <bvar>
              <ci> k_ProteasomeBind </ci>
            </bvar>
            <bvar>
              <ci> s32 </ci>
            </bvar>
            <bvar>
              <ci> s35 </ci>
            </bvar>
            <apply>
              <divide/>
              <apply>
                <times/>
                <ci> s32 </ci>
                <ci> c1 </ci>
                <ci> s35 </ci>
                <ci> c1 </ci>
                <ci> k_ProteasomeBind </ci>
              </apply>
              <ci> c1 </ci>
            </apply>
          </lambda>
        </math>
      </functionDefinition>
      <functionDefinition id="function_22" name="Function for AutophagosomeUptakeWTasyn7mer">
        <math xmlns="http://www.w3.org/1998/Math/MathML">        
          <lambda>
            <bvar>
              <ci> c1 </ci>
            </bvar>
            <bvar>
              <ci> k_OligAutophagUptake </ci>
            </bvar>
            <bvar>
              <ci> s31 </ci>
            </bvar>
            <apply>
              <times/>
              <ci> s31 </ci>
              <ci> c1 </ci>
              <ci> k_OligAutophagUptake </ci>
            </apply>
          </lambda>
        </math>
      </functionDefinition>
      <functionDefinition id="function_28" name="Function for 8merProtBind">
        <math xmlns="http://www.w3.org/1998/Math/MathML">        
          <lambda>
            <bvar>
              <ci> c1 </ci>
            </bvar>
            <bvar>
              <ci> k_ProteasomeBind </ci>
            </bvar>
            <bvar>
              <ci> s30 </ci>
            </bvar>
            <bvar>
              <ci> s35 </ci>
            </bvar>
            <apply>
              <divide/>
              <apply>
                <times/>
                <ci> s30 </ci>
                <ci> c1 </ci>
                <ci> s35 </ci>
                <ci> c1 </ci>
                <ci> k_ProteasomeBind </ci>
              </apply>
              <ci> c1 </ci>
            </apply>
          </lambda>
        </math>
      </functionDefinition>
      <functionDefinition id="function_25" name="Function for WTasyn7merBindOnLamp">
        <math xmlns="http://www.w3.org/1998/Math/MathML">        
          <lambda>
            <bvar>
              <ci> c1 </ci>
            </bvar>
            <bvar>
              <ci> c3 </ci>
            </bvar>
            <bvar>
              <ci> k_WTOligBindOnLamp </ci>
            </bvar>
            <bvar>
              <ci> s31 </ci>
            </bvar>
            <bvar>
              <ci> s51 </ci>
            </bvar>
            <apply>
              <times/>
              <ci> s31 </ci>
              <ci> c1 </ci>
              <ci> s51 </ci>
              <ci> c3 </ci>
              <ci> k_WTOligBindOnLamp </ci>
            </apply>
          </lambda>
        </math>
      </functionDefinition>
      <functionDefinition id="function_24" name="Function for 7merProtBind">
        <math xmlns="http://www.w3.org/1998/Math/MathML">        
          <lambda>
            <bvar>
              <ci> c1 </ci>
            </bvar>
            <bvar>
              <ci> k_ProteasomeBind </ci>
            </bvar>
            <bvar>
              <ci> s31 </ci>
            </bvar>
            <bvar>
              <ci> s35 </ci>
            </bvar>
            <apply>
              <divide/>
              <apply>
                <times/>
                <ci> s31 </ci>
                <ci> c1 </ci>
                <ci> s35 </ci>
                <ci> c1 </ci>
                <ci> k_ProteasomeBind </ci>
              </apply>
              <ci> c1 </ci>
            </apply>
          </lambda>
        </math>
      </functionDefinition>
      <functionDefinition id="function_26" name="Function for AutophagosomeUptakeWTasyn8mer">
        <math xmlns="http://www.w3.org/1998/Math/MathML">        
          <lambda>
            <bvar>
              <ci> c1 </ci>
            </bvar>
            <bvar>
              <ci> k_OligAutophagUptake </ci>
            </bvar>
            <bvar>
              <ci> s30 </ci>
            </bvar>
            <apply>
              <times/>
              <ci> s30 </ci>
              <ci> c1 </ci>
              <ci> k_OligAutophagUptake </ci>
            </apply>
          </lambda>
        </math>
      </functionDefinition>
      <functionDefinition id="function_27" name="Function for 9merForm">
        <math xmlns="http://www.w3.org/1998/Math/MathML">        
          <lambda>
            <bvar>
              <ci> c1 </ci>
            </bvar>
            <bvar>
              <ci> k_OligomerForm </ci>
            </bvar>
            <bvar>
              <ci> s17 </ci>
            </bvar>
            <bvar>
              <ci> s30 </ci>
            </bvar>
            <apply>
              <divide/>
              <apply>
                <times/>
                <ci> s30 </ci>
                <ci> c1 </ci>
                <ci> s17 </ci>
                <ci> c1 </ci>
                <ci> k_OligomerForm </ci>
              </apply>
              <ci> c1 </ci>
            </apply>
          </lambda>
        </math>
      </functionDefinition>
      <functionDefinition id="function_41" name="Function for M/autophagyWTasyn3Degr">
        <math xmlns="http://www.w3.org/1998/Math/MathML">        
          <lambda>
            <bvar>
              <ci> c2 </ci>
            </bvar>
            <bvar>
              <ci> k_M_autophagyDegr </ci>
            </bvar>
            <bvar>
              <ci> s520 </ci>
            </bvar>
            <apply>
              <divide/>
              <apply>
                <times/>
                <ci> s520 </ci>
                <ci> c2 </ci>
                <ci> k_M_autophagyDegr </ci>
              </apply>
              <ci> c2 </ci>
            </apply>
          </lambda>
        </math>
      </functionDefinition>
      <functionDefinition id="function_37" name="Function for WTasynLysosUptake">
        <math xmlns="http://www.w3.org/1998/Math/MathML">        
          <lambda>
            <bvar>
              <ci> c3 </ci>
            </bvar>
            <bvar>
              <ci> k_WTasynLysUptk </ci>
            </bvar>
            <bvar>
              <ci> s78 </ci>
            </bvar>
            <apply>
              <divide/>
              <apply>
                <times/>
                <ci> s78 </ci>
                <ci> c3 </ci>
                <ci> k_WTasynLysUptk </ci>
              </apply>
              <ci> c3 </ci>
            </apply>
          </lambda>
        </math>
      </functionDefinition>
      <functionDefinition id="function_38" name="Function for WTasyn2LysosUptake">
        <math xmlns="http://www.w3.org/1998/Math/MathML">        
          <lambda>
            <bvar>
              <ci> c3 </ci>
            </bvar>
            <bvar>
              <ci> k_WTasyn2LysUptk </ci>
            </bvar>
            <bvar>
              <ci> s85 </ci>
            </bvar>
            <apply>
              <divide/>
              <apply>
                <times/>
                <ci> s85 </ci>
                <ci> c3 </ci>
                <ci> k_WTasyn2LysUptk </ci>
              </apply>
              <ci> c3 </ci>
            </apply>
          </lambda>
        </math>
      </functionDefinition>
      <functionDefinition id="function_39" name="Function for M/autophagyWTasyn4Degr">
        <math xmlns="http://www.w3.org/1998/Math/MathML">        
          <lambda>
            <bvar>
              <ci> c2 </ci>
            </bvar>
            <bvar>
              <ci> k_M_autophagyDegr </ci>
            </bvar>
            <bvar>
              <ci> s517 </ci>
            </bvar>
            <apply>
              <divide/>
              <apply>
                <times/>
                <ci> s517 </ci>
                <ci> c2 </ci>
                <ci> k_M_autophagyDegr </ci>
              </apply>
              <ci> c2 </ci>
            </apply>
          </lambda>
        </math>
      </functionDefinition>
      <functionDefinition id="function_40" name="Function for M/autophagyWTasyn8Degr">
        <math xmlns="http://www.w3.org/1998/Math/MathML">        
          <lambda>
            <bvar>
              <ci> c2 </ci>
            </bvar>
            <bvar>
              <ci> k_M_autophagyDegr </ci>
            </bvar>
            <bvar>
              <ci> s523 </ci>
            </bvar>
            <apply>
              <divide/>
              <apply>
                <times/>
                <ci> s523 </ci>
                <ci> c2 </ci>
                <ci> k_M_autophagyDegr </ci>
              </apply>
              <ci> c2 </ci>
            </apply>
          </lambda>
        </math>
      </functionDefinition>
      <functionDefinition id="function_44" name="Function for M/autophagyWTasyn5Degr">
        <math xmlns="http://www.w3.org/1998/Math/MathML">        
          <lambda>
            <bvar>
              <ci> c2 </ci>
            </bvar>
            <bvar>
              <ci> k_M_autophagyDegr </ci>
            </bvar>
            <bvar>
              <ci> s518 </ci>
            </bvar>
            <apply>
              <divide/>
              <apply>
                <times/>
                <ci> s518 </ci>
                <ci> c2 </ci>
                <ci> k_M_autophagyDegr </ci>
              </apply>
              <ci> c2 </ci>
            </apply>
          </lambda>
        </math>
      </functionDefinition>
      <functionDefinition id="function_42" name="Function for M/autophagyWTasyn2Degr">
        <math xmlns="http://www.w3.org/1998/Math/MathML">        
          <lambda>
            <bvar>
              <ci> c2 </ci>
            </bvar>
            <bvar>
              <ci> k_M_autophagyDegr </ci>
            </bvar>
            <bvar>
              <ci> s521 </ci>
            </bvar>
            <apply>
              <divide/>
              <apply>
                <times/>
                <ci> s521 </ci>
                <ci> c2 </ci>
                <ci> k_M_autophagyDegr </ci>
              </apply>
              <ci> c2 </ci>
            </apply>
          </lambda>
        </math>
      </functionDefinition>
      <functionDefinition id="function_43" name="Function for M/autophagyWTasyn7Degr">
        <math xmlns="http://www.w3.org/1998/Math/MathML">        
          <lambda>
            <bvar>
              <ci> c2 </ci>
            </bvar>
            <bvar>
              <ci> k_M_autophagyDegr </ci>
            </bvar>
            <bvar>
              <ci> s522 </ci>
            </bvar>
            <apply>
              <divide/>
              <apply>
                <times/>
                <ci> s522 </ci>
                <ci> c2 </ci>
                <ci> k_M_autophagyDegr </ci>
              </apply>
              <ci> c2 </ci>
            </apply>
          </lambda>
        </math>
      </functionDefinition>
      <functionDefinition id="function_1" name="Function for WTasynSynthesis">
        <math xmlns="http://www.w3.org/1998/Math/MathML">        
          <lambda>
            <bvar>
              <ci> c1 </ci>
            </bvar>
            <bvar>
              <ci> k_WTasynSynth </ci>
            </bvar>
            <bvar>
              <ci> s3 </ci>
            </bvar>
            <apply>
              <divide/>
              <apply>
                <times/>
                <ci> s3 </ci>
                <ci> c1 </ci>
                <ci> k_WTasynSynth </ci>
              </apply>
              <ci> c1 </ci>
            </apply>
          </lambda>
        </math>
      </functionDefinition>
      <functionDefinition id="function_2" name="Function for DopProduction">
        <math xmlns="http://www.w3.org/1998/Math/MathML">        
          <lambda>
            <bvar>
              <ci> c1 </ci>
            </bvar>
            <bvar>
              <ci> k_DopProd </ci>
            </bvar>
            <bvar>
              <ci> s3 </ci>
            </bvar>
            <apply>
              <divide/>
              <apply>
                <times/>
                <ci> s3 </ci>
                <ci> c1 </ci>
                <ci> k_DopProd </ci>
              </apply>
              <ci> c1 </ci>
            </apply>
          </lambda>
        </math>
      </functionDefinition>
      <functionDefinition id="function_4" name="Function for WTasynDopModification">
        <math xmlns="http://www.w3.org/1998/Math/MathML">        
          <lambda>
            <bvar>
              <ci> c1 </ci>
            </bvar>
            <bvar>
              <ci> k_WTasynDopMod </ci>
            </bvar>
            <bvar>
              <ci> s17 </ci>
            </bvar>
            <bvar>
              <ci> s22 </ci>
            </bvar>
            <apply>
              <divide/>
              <apply>
                <times/>
                <ci> s17 </ci>
                <ci> c1 </ci>
                <ci> s22 </ci>
                <ci> c1 </ci>
                <ci> k_WTasynDopMod </ci>
              </apply>
              <ci> c1 </ci>
            </apply>
          </lambda>
        </math>
      </functionDefinition>
      <functionDefinition id="function_3" name="Function for 2merForm">
        <math xmlns="http://www.w3.org/1998/Math/MathML">        
          <lambda>
            <bvar>
              <ci> c1 </ci>
            </bvar>
            <bvar>
              <ci> k_2merForm </ci>
            </bvar>
            <bvar>
              <ci> s17 </ci>
            </bvar>
            <apply>
              <divide/>
              <apply>
                <times/>
                <ci> s17 </ci>
                <ci> c1 </ci>
                <ci> s17 </ci>
                <ci> c1 </ci>
                <ci> k_2merForm </ci>
              </apply>
              <ci> c1 </ci>
            </apply>
          </lambda>
        </math>
      </functionDefinition>
      <functionDefinition id="function_8" name="Function for WTasyn2LampBind">
        <math xmlns="http://www.w3.org/1998/Math/MathML">        
          <lambda>
            <bvar>
              <ci> c1 </ci>
            </bvar>
            <bvar>
              <ci> c3 </ci>
            </bvar>
            <bvar>
              <ci> k_WTasyn1_2merBindOnLamp </ci>
            </bvar>
            <bvar>
              <ci> s18 </ci>
            </bvar>
            <bvar>
              <ci> s51 </ci>
            </bvar>
            <apply>
              <times/>
              <ci> s18 </ci>
              <ci> c1 </ci>
              <ci> s51 </ci>
              <ci> c3 </ci>
              <ci> k_WTasyn1_2merBindOnLamp </ci>
            </apply>
          </lambda>
        </math>
      </functionDefinition>
      <functionDefinition id="function_5" name="Function for WTasynLampBind">
        <math xmlns="http://www.w3.org/1998/Math/MathML">        
          <lambda>
            <bvar>
              <ci> c1 </ci>
            </bvar>
            <bvar>
              <ci> c3 </ci>
            </bvar>
            <bvar>
              <ci> k_WTasyn1_2merBindOnLamp </ci>
            </bvar>
            <bvar>
              <ci> s17 </ci>
            </bvar>
            <bvar>
              <ci> s51 </ci>
            </bvar>
            <apply>
              <times/>
              <ci> s17 </ci>
              <ci> c1 </ci>
              <ci> s51 </ci>
              <ci> c3 </ci>
              <ci> k_WTasyn1_2merBindOnLamp </ci>
            </apply>
          </lambda>
        </math>
      </functionDefinition>
      <functionDefinition id="function_6" name="Function for AutophagosomeUptakeWTasyn2mer">
        <math xmlns="http://www.w3.org/1998/Math/MathML">        
          <lambda>
            <bvar>
              <ci> c1 </ci>
            </bvar>
            <bvar>
              <ci> k_OligAutophagUptake </ci>
            </bvar>
            <bvar>
              <ci> s18 </ci>
            </bvar>
            <apply>
              <times/>
              <ci> s18 </ci>
              <ci> c1 </ci>
              <ci> k_OligAutophagUptake </ci>
            </apply>
          </lambda>
        </math>
      </functionDefinition>
      <functionDefinition id="function_7" name="Function for 3merForm">
        <math xmlns="http://www.w3.org/1998/Math/MathML">        
          <lambda>
            <bvar>
              <ci> c1 </ci>
            </bvar>
            <bvar>
              <ci> k_OligomerForm </ci>
            </bvar>
            <bvar>
              <ci> s17 </ci>
            </bvar>
            <bvar>
              <ci> s18 </ci>
            </bvar>
            <apply>
              <divide/>
              <apply>
                <times/>
                <ci> s18 </ci>
                <ci> c1 </ci>
                <ci> s17 </ci>
                <ci> c1 </ci>
                <ci> k_OligomerForm </ci>
              </apply>
              <ci> c1 </ci>
            </apply>
          </lambda>
        </math>
      </functionDefinition>
      <functionDefinition id="function_9" name="Function for AutophagosomeUptakeWTasyn3mer">
        <math xmlns="http://www.w3.org/1998/Math/MathML">        
          <lambda>
            <bvar>
              <ci> c1 </ci>
            </bvar>
            <bvar>
              <ci> k_OligAutophagUptake </ci>
            </bvar>
            <bvar>
              <ci> s20 </ci>
            </bvar>
            <apply>
              <times/>
              <ci> s20 </ci>
              <ci> c1 </ci>
              <ci> k_OligAutophagUptake </ci>
            </apply>
          </lambda>
        </math>
      </functionDefinition>
      <functionDefinition id="function_10" name="Function for 4merForm">
        <math xmlns="http://www.w3.org/1998/Math/MathML">        
          <lambda>
            <bvar>
              <ci> c1 </ci>
            </bvar>
            <bvar>
              <ci> k_OligomerForm </ci>
            </bvar>
            <bvar>
              <ci> s17 </ci>
            </bvar>
            <bvar>
              <ci> s20 </ci>
            </bvar>
            <apply>
              <divide/>
              <apply>
                <times/>
                <ci> s20 </ci>
                <ci> c1 </ci>
                <ci> s17 </ci>
                <ci> c1 </ci>
                <ci> k_OligomerForm </ci>
              </apply>
              <ci> c1 </ci>
            </apply>
          </lambda>
        </math>
      </functionDefinition>
      <functionDefinition id="function_76" name="Function for LampFree4merWT">
        <math xmlns="http://www.w3.org/1998/Math/MathML">        
          <lambda>
            <bvar>
              <ci> c3 </ci>
            </bvar>
            <bvar>
              <ci> k_LampFreeWTasyn </ci>
            </bvar>
            <bvar>
              <ci> s495 </ci>
            </bvar>
            <apply>
              <times/>
              <ci> s495 </ci>
              <ci> c3 </ci>
              <ci> k_LampFreeWTasyn </ci>
            </apply>
          </lambda>
        </math>
      </functionDefinition>
      <functionDefinition id="function_75" name="Function for LampFree3merWT">
        <math xmlns="http://www.w3.org/1998/Math/MathML">        
          <lambda>
            <bvar>
              <ci> c3 </ci>
            </bvar>
            <bvar>
              <ci> k_LampFreeWTasyn </ci>
            </bvar>
            <bvar>
              <ci> s494 </ci>
            </bvar>
            <apply>
              <times/>
              <ci> s494 </ci>
              <ci> c3 </ci>
              <ci> k_LampFreeWTasyn </ci>
            </apply>
          </lambda>
        </math>
      </functionDefinition>
      <functionDefinition id="function_78" name="Function for LampFree6merWT">
        <math xmlns="http://www.w3.org/1998/Math/MathML">        
          <lambda>
            <bvar>
              <ci> c3 </ci>
            </bvar>
            <bvar>
              <ci> k_LampFreeWTasyn </ci>
            </bvar>
            <bvar>
              <ci> s498 </ci>
            </bvar>
            <apply>
              <times/>
              <ci> s498 </ci>
              <ci> c3 </ci>
              <ci> k_LampFreeWTasyn </ci>
            </apply>
          </lambda>
        </math>
      </functionDefinition>
      <functionDefinition id="function_68" name="Function for WTasyn2merCMADegr">
        <math xmlns="http://www.w3.org/1998/Math/MathML">        
          <lambda>
            <bvar>
              <ci> c3 </ci>
            </bvar>
            <bvar>
              <ci> k_WTasyn2merLysDegr </ci>
            </bvar>
            <bvar>
              <ci> s53 </ci>
            </bvar>
            <apply>
              <divide/>
              <apply>
                <times/>
                <ci> s53 </ci>
                <ci> c3 </ci>
                <ci> k_WTasyn2merLysDegr </ci>
              </apply>
              <ci> c3 </ci>
            </apply>
          </lambda>
        </math>
      </functionDefinition>
      <functionDefinition id="function_70" name="Function for LampFree9merWT">
        <math xmlns="http://www.w3.org/1998/Math/MathML">        
          <lambda>
            <bvar>
              <ci> c3 </ci>
            </bvar>
            <bvar>
              <ci> k_LampFreeWTasyn </ci>
            </bvar>
            <bvar>
              <ci> s501 </ci>
            </bvar>
            <apply>
              <times/>
              <ci> s501 </ci>
              <ci> c3 </ci>
              <ci> k_LampFreeWTasyn </ci>
            </apply>
          </lambda>
        </math>
      </functionDefinition>
      <functionDefinition id="function_67" name="Function for DopMod9merProtBind">
        <math xmlns="http://www.w3.org/1998/Math/MathML">        
          <lambda>
            <bvar>
              <ci> c1 </ci>
            </bvar>
            <bvar>
              <ci> k_ProteasomeBind </ci>
            </bvar>
            <bvar>
              <ci> s27 </ci>
            </bvar>
            <bvar>
              <ci> s35 </ci>
            </bvar>
            <apply>
              <divide/>
              <apply>
                <times/>
                <ci> s27 </ci>
                <ci> c1 </ci>
                <ci> s35 </ci>
                <ci> c1 </ci>
                <ci> k_ProteasomeBind </ci>
              </apply>
              <ci> c1 </ci>
            </apply>
          </lambda>
        </math>
      </functionDefinition>
      <functionDefinition id="function_69" name="Function for WTasyn1merCMADegr">
        <math xmlns="http://www.w3.org/1998/Math/MathML">        
          <lambda>
            <bvar>
              <ci> c3 </ci>
            </bvar>
            <bvar>
              <ci> k_WTasynLysDegr </ci>
            </bvar>
            <bvar>
              <ci> s52 </ci>
            </bvar>
            <apply>
              <divide/>
              <apply>
                <times/>
                <ci> s52 </ci>
                <ci> c3 </ci>
                <ci> k_WTasynLysDegr </ci>
              </apply>
              <ci> c3 </ci>
            </apply>
          </lambda>
        </math>
      </functionDefinition>
      <functionDefinition id="function_71" name="Function for DopWTasyn3merFormOnLamp">
        <math xmlns="http://www.w3.org/1998/Math/MathML">        
          <lambda>
            <bvar>
              <ci> c1 </ci>
            </bvar>
            <bvar>
              <ci> c3 </ci>
            </bvar>
            <bvar>
              <ci> k_OligomerForm </ci>
            </bvar>
            <bvar>
              <ci> s482 </ci>
            </bvar>
            <bvar>
              <ci> s7 </ci>
            </bvar>
            <apply>
              <times/>
              <ci> s482 </ci>
              <ci> c3 </ci>
              <ci> s7 </ci>
              <ci> c1 </ci>
              <ci> k_OligomerForm </ci>
            </apply>
          </lambda>
        </math>
      </functionDefinition>
      <functionDefinition id="function_72" name="Function for DopWTasyn4merFormOnLamp">
        <math xmlns="http://www.w3.org/1998/Math/MathML">        
          <lambda>
            <bvar>
              <ci> c1 </ci>
            </bvar>
            <bvar>
              <ci> c3 </ci>
            </bvar>
            <bvar>
              <ci> k_OligomerForm </ci>
            </bvar>
            <bvar>
              <ci> s483 </ci>
            </bvar>
            <bvar>
              <ci> s7 </ci>
            </bvar>
            <apply>
              <times/>
              <ci> s483 </ci>
              <ci> c3 </ci>
              <ci> s7 </ci>
              <ci> c1 </ci>
              <ci> k_OligomerForm </ci>
            </apply>
          </lambda>
        </math>
      </functionDefinition>
      <functionDefinition id="function_73" name="Function for DopWTasyn5merFormOnLamp">
        <math xmlns="http://www.w3.org/1998/Math/MathML">        
          <lambda>
            <bvar>
              <ci> c1 </ci>
            </bvar>
            <bvar>
              <ci> c3 </ci>
            </bvar>
            <bvar>
              <ci> k_OligomerForm </ci>
            </bvar>
            <bvar>
              <ci> s484 </ci>
            </bvar>
            <bvar>
              <ci> s7 </ci>
            </bvar>
            <apply>
              <times/>
              <ci> s484 </ci>
              <ci> c3 </ci>
              <ci> s7 </ci>
              <ci> c1 </ci>
              <ci> k_OligomerForm </ci>
            </apply>
          </lambda>
        </math>
      </functionDefinition>
      <functionDefinition id="function_74" name="Function for DopWTasyn6merFormOnLamp">
        <math xmlns="http://www.w3.org/1998/Math/MathML">        
          <lambda>
            <bvar>
              <ci> c1 </ci>
            </bvar>
            <bvar>
              <ci> c3 </ci>
            </bvar>
            <bvar>
              <ci> k_OligomerForm </ci>
            </bvar>
            <bvar>
              <ci> s491 </ci>
            </bvar>
            <bvar>
              <ci> s7 </ci>
            </bvar>
            <apply>
              <times/>
              <ci> s491 </ci>
              <ci> c3 </ci>
              <ci> s7 </ci>
              <ci> c1 </ci>
              <ci> k_OligomerForm </ci>
            </apply>
          </lambda>
        </math>
      </functionDefinition>
      <functionDefinition id="function_77" name="Function for LampFree5merWT">
        <math xmlns="http://www.w3.org/1998/Math/MathML">        
          <lambda>
            <bvar>
              <ci> c3 </ci>
            </bvar>
            <bvar>
              <ci> k_LampFreeWTasyn </ci>
            </bvar>
            <bvar>
              <ci> s496 </ci>
            </bvar>
            <apply>
              <times/>
              <ci> s496 </ci>
              <ci> c3 </ci>
              <ci> k_LampFreeWTasyn </ci>
            </apply>
          </lambda>
        </math>
      </functionDefinition>
      <functionDefinition id="function_81" name="Function for WTasyn8merBindOnLamp">
        <math xmlns="http://www.w3.org/1998/Math/MathML">        
          <lambda>
            <bvar>
              <ci> c1 </ci>
            </bvar>
            <bvar>
              <ci> c3 </ci>
            </bvar>
            <bvar>
              <ci> k_WTOligBindOnLamp </ci>
            </bvar>
            <bvar>
              <ci> s30 </ci>
            </bvar>
            <bvar>
              <ci> s500 </ci>
            </bvar>
            <apply>
              <times/>
              <ci> s500 </ci>
              <ci> c3 </ci>
              <ci> s30 </ci>
              <ci> c1 </ci>
              <ci> k_WTOligBindOnLamp </ci>
            </apply>
          </lambda>
        </math>
      </functionDefinition>
      <functionDefinition id="function_79" name="Function for LampFree7merWT">
        <math xmlns="http://www.w3.org/1998/Math/MathML">        
          <lambda>
            <bvar>
              <ci> c3 </ci>
            </bvar>
            <bvar>
              <ci> k_LampFreeWTasyn </ci>
            </bvar>
            <bvar>
              <ci> s499 </ci>
            </bvar>
            <apply>
              <times/>
              <ci> s499 </ci>
              <ci> c3 </ci>
              <ci> k_LampFreeWTasyn </ci>
            </apply>
          </lambda>
        </math>
      </functionDefinition>
      <functionDefinition id="function_82" name="Function for WTasyn3merBindOnLamp">
        <math xmlns="http://www.w3.org/1998/Math/MathML">        
          <lambda>
            <bvar>
              <ci> c1 </ci>
            </bvar>
            <bvar>
              <ci> c3 </ci>
            </bvar>
            <bvar>
              <ci> k_WTOligBindOnLamp </ci>
            </bvar>
            <bvar>
              <ci> s20 </ci>
            </bvar>
            <bvar>
              <ci> s51 </ci>
            </bvar>
            <apply>
              <times/>
              <ci> s51 </ci>
              <ci> c3 </ci>
              <ci> s20 </ci>
              <ci> c1 </ci>
              <ci> k_WTOligBindOnLamp </ci>
            </apply>
          </lambda>
        </math>
      </functionDefinition>
      <functionDefinition id="function_84" name="Function for WTasyn6merBindOnLamp">
        <math xmlns="http://www.w3.org/1998/Math/MathML">        
          <lambda>
            <bvar>
              <ci> c1 </ci>
            </bvar>
            <bvar>
              <ci> c3 </ci>
            </bvar>
            <bvar>
              <ci> k_WTOligBindOnLamp </ci>
            </bvar>
            <bvar>
              <ci> s32 </ci>
            </bvar>
            <bvar>
              <ci> s51 </ci>
            </bvar>
            <apply>
              <times/>
              <ci> s51 </ci>
              <ci> c3 </ci>
              <ci> s32 </ci>
              <ci> c1 </ci>
              <ci> k_WTOligBindOnLamp </ci>
            </apply>
          </lambda>
        </math>
      </functionDefinition>
      <functionDefinition id="function_85" name="Function for DopModWTasynCMAInhibition">
        <math xmlns="http://www.w3.org/1998/Math/MathML">        
          <lambda>
            <bvar>
              <ci> c1 </ci>
            </bvar>
            <bvar>
              <ci> c3 </ci>
            </bvar>
            <bvar>
              <ci> k_DopModWTasynLampBind </ci>
            </bvar>
            <bvar>
              <ci> s51 </ci>
            </bvar>
            <bvar>
              <ci> s7 </ci>
            </bvar>
            <apply>
              <times/>
              <ci> s51 </ci>
              <ci> c3 </ci>
              <ci> s7 </ci>
              <ci> c1 </ci>
              <ci> k_DopModWTasynLampBind </ci>
            </apply>
          </lambda>
        </math>
      </functionDefinition>
      <functionDefinition id="function_86" name="Function for M/autophagyDopModWTasyn4Degr">
        <math xmlns="http://www.w3.org/1998/Math/MathML">        
          <lambda>
            <bvar>
              <ci> c2 </ci>
            </bvar>
            <bvar>
              <ci> k_M_autophagyDegr </ci>
            </bvar>
            <bvar>
              <ci> s530 </ci>
            </bvar>
            <apply>
              <divide/>
              <apply>
                <times/>
                <ci> s530 </ci>
                <ci> c2 </ci>
                <ci> k_M_autophagyDegr </ci>
              </apply>
              <ci> c2 </ci>
            </apply>
          </lambda>
        </math>
      </functionDefinition>
      <functionDefinition id="function_87" name="Function for M/autophagyDopModWTasyn3Degr">
        <math xmlns="http://www.w3.org/1998/Math/MathML">        
          <lambda>
            <bvar>
              <ci> c2 </ci>
            </bvar>
            <bvar>
              <ci> k_M_autophagyDegr </ci>
            </bvar>
            <bvar>
              <ci> s531 </ci>
            </bvar>
            <apply>
              <divide/>
              <apply>
                <times/>
                <ci> s531 </ci>
                <ci> c2 </ci>
                <ci> k_M_autophagyDegr </ci>
              </apply>
              <ci> c2 </ci>
            </apply>
          </lambda>
        </math>
      </functionDefinition>
      <functionDefinition id="function_88" name="Function for M/autophagyDopModWTasyn2Degr">
        <math xmlns="http://www.w3.org/1998/Math/MathML">        
          <lambda>
            <bvar>
              <ci> c2 </ci>
            </bvar>
            <bvar>
              <ci> k_M_autophagyDegr </ci>
            </bvar>
            <bvar>
              <ci> s527 </ci>
            </bvar>
            <apply>
              <divide/>
              <apply>
                <times/>
                <ci> s527 </ci>
                <ci> c2 </ci>
                <ci> k_M_autophagyDegr </ci>
              </apply>
              <ci> c2 </ci>
            </apply>
          </lambda>
        </math>
      </functionDefinition>
      <functionDefinition id="function_83" name="Function for WTasyn4merBindOnLamp">
        <math xmlns="http://www.w3.org/1998/Math/MathML">        
          <lambda>
            <bvar>
              <ci> c1 </ci>
            </bvar>
            <bvar>
              <ci> c3 </ci>
            </bvar>
            <bvar>
              <ci> k_WTOligBindOnLamp </ci>
            </bvar>
            <bvar>
              <ci> s24 </ci>
            </bvar>
            <bvar>
              <ci> s51 </ci>
            </bvar>
            <apply>
              <times/>
              <ci> s51 </ci>
              <ci> c3 </ci>
              <ci> s24 </ci>
              <ci> c1 </ci>
              <ci> k_WTOligBindOnLamp </ci>
            </apply>
          </lambda>
        </math>
      </functionDefinition>
      <functionDefinition id="function_80" name="Function for LampFree8merWT">
        <math xmlns="http://www.w3.org/1998/Math/MathML">        
          <lambda>
            <bvar>
              <ci> c3 </ci>
            </bvar>
            <bvar>
              <ci> k_LampFreeWTasyn </ci>
            </bvar>
            <bvar>
              <ci> s500 </ci>
            </bvar>
            <apply>
              <times/>
              <ci> s500 </ci>
              <ci> c3 </ci>
              <ci> k_LampFreeWTasyn </ci>
            </apply>
          </lambda>
        </math>
      </functionDefinition>
      <functionDefinition id="function_49" name="Function for DopModAutophagosomeUptake3mer">
        <math xmlns="http://www.w3.org/1998/Math/MathML">        
          <lambda>
            <bvar>
              <ci> c1 </ci>
            </bvar>
            <bvar>
              <ci> k_OligAutophagUptake </ci>
            </bvar>
            <bvar>
              <ci> s5 </ci>
            </bvar>
            <apply>
              <times/>
              <ci> s5 </ci>
              <ci> c1 </ci>
              <ci> k_OligAutophagUptake </ci>
            </apply>
          </lambda>
        </math>
      </functionDefinition>
      <functionDefinition id="function_52" name="Function for DopModAutophagosomeUptake4mer">
        <math xmlns="http://www.w3.org/1998/Math/MathML">        
          <lambda>
            <bvar>
              <ci> c1 </ci>
            </bvar>
            <bvar>
              <ci> k_OligAutophagUptake </ci>
            </bvar>
            <bvar>
              <ci> s2 </ci>
            </bvar>
            <apply>
              <times/>
              <ci> s2 </ci>
              <ci> c1 </ci>
              <ci> k_OligAutophagUptake </ci>
            </apply>
          </lambda>
        </math>
      </functionDefinition>
      <functionDefinition id="function_54" name="Function for DopMod4merProtBind">
        <math xmlns="http://www.w3.org/1998/Math/MathML">        
          <lambda>
            <bvar>
              <ci> c1 </ci>
            </bvar>
            <bvar>
              <ci> k_ProteasomeBind </ci>
            </bvar>
            <bvar>
              <ci> s2 </ci>
            </bvar>
            <bvar>
              <ci> s35 </ci>
            </bvar>
            <apply>
              <divide/>
              <apply>
                <times/>
                <ci> s2 </ci>
                <ci> c1 </ci>
                <ci> s35 </ci>
                <ci> c1 </ci>
                <ci> k_ProteasomeBind </ci>
              </apply>
              <ci> c1 </ci>
            </apply>
          </lambda>
        </math>
      </functionDefinition>
      <functionDefinition id="function_57" name="Function for DopMod5merProtBind">
        <math xmlns="http://www.w3.org/1998/Math/MathML">        
          <lambda>
            <bvar>
              <ci> c1 </ci>
            </bvar>
            <bvar>
              <ci> k_ProteasomeBind </ci>
            </bvar>
            <bvar>
              <ci> s1 </ci>
            </bvar>
            <bvar>
              <ci> s35 </ci>
            </bvar>
            <apply>
              <divide/>
              <apply>
                <times/>
                <ci> s1 </ci>
                <ci> c1 </ci>
                <ci> s35 </ci>
                <ci> c1 </ci>
                <ci> k_ProteasomeBind </ci>
              </apply>
              <ci> c1 </ci>
            </apply>
          </lambda>
        </math>
      </functionDefinition>
      <functionDefinition id="function_48" name="Function for DopMod3merForm">
        <math xmlns="http://www.w3.org/1998/Math/MathML">        
          <lambda>
            <bvar>
              <ci> c1 </ci>
            </bvar>
            <bvar>
              <ci> k_OligomerForm </ci>
            </bvar>
            <bvar>
              <ci> s6 </ci>
            </bvar>
            <bvar>
              <ci> s7 </ci>
            </bvar>
            <apply>
              <divide/>
              <apply>
                <times/>
                <ci> s6 </ci>
                <ci> c1 </ci>
                <ci> s7 </ci>
                <ci> c1 </ci>
                <ci> k_OligomerForm </ci>
              </apply>
              <ci> c1 </ci>
            </apply>
          </lambda>
        </math>
      </functionDefinition>
      <functionDefinition id="function_56" name="Function for DopMod6merForm">
        <math xmlns="http://www.w3.org/1998/Math/MathML">        
          <lambda>
            <bvar>
              <ci> c1 </ci>
            </bvar>
            <bvar>
              <ci> k_OligomerForm </ci>
            </bvar>
            <bvar>
              <ci> s1 </ci>
            </bvar>
            <bvar>
              <ci> s7 </ci>
            </bvar>
            <apply>
              <divide/>
              <apply>
                <times/>
                <ci> s1 </ci>
                <ci> c1 </ci>
                <ci> s7 </ci>
                <ci> c1 </ci>
                <ci> k_OligomerForm </ci>
              </apply>
              <ci> c1 </ci>
            </apply>
          </lambda>
        </math>
      </functionDefinition>
      <functionDefinition id="function_46" name="Function for AggregForm">
        <math xmlns="http://www.w3.org/1998/Math/MathML">        
          <lambda>
            <bvar>
              <ci> c1 </ci>
            </bvar>
            <bvar>
              <ci> k_OligomerForm </ci>
            </bvar>
            <bvar>
              <ci> s17 </ci>
            </bvar>
            <bvar>
              <ci> s29 </ci>
            </bvar>
            <apply>
              <divide/>
              <apply>
                <times/>
                <ci> s29 </ci>
                <ci> c1 </ci>
                <ci> s17 </ci>
                <ci> c1 </ci>
                <ci> k_OligomerForm </ci>
              </apply>
              <ci> c1 </ci>
            </apply>
          </lambda>
        </math>
      </functionDefinition>
      <functionDefinition id="function_62" name="Function for DopMod8merForm">
        <math xmlns="http://www.w3.org/1998/Math/MathML">        
          <lambda>
            <bvar>
              <ci> c1 </ci>
            </bvar>
            <bvar>
              <ci> k_OligomerForm </ci>
            </bvar>
            <bvar>
              <ci> s25 </ci>
            </bvar>
            <bvar>
              <ci> s7 </ci>
            </bvar>
            <apply>
              <divide/>
              <apply>
                <times/>
                <ci> s25 </ci>
                <ci> c1 </ci>
                <ci> s7 </ci>
                <ci> c1 </ci>
                <ci> k_OligomerForm </ci>
              </apply>
              <ci> c1 </ci>
            </apply>
          </lambda>
        </math>
      </functionDefinition>
      <functionDefinition id="function_51" name="Function for DopMod3merProtBind">
        <math xmlns="http://www.w3.org/1998/Math/MathML">        
          <lambda>
            <bvar>
              <ci> c1 </ci>
            </bvar>
            <bvar>
              <ci> k_ProteasomeBind </ci>
            </bvar>
            <bvar>
              <ci> s35 </ci>
            </bvar>
            <bvar>
              <ci> s5 </ci>
            </bvar>
            <apply>
              <divide/>
              <apply>
                <times/>
                <ci> s5 </ci>
                <ci> c1 </ci>
                <ci> s35 </ci>
                <ci> c1 </ci>
                <ci> k_ProteasomeBind </ci>
              </apply>
              <ci> c1 </ci>
            </apply>
          </lambda>
        </math>
      </functionDefinition>
      <functionDefinition id="function_45" name="Function for M/autophagyWTasyn6Degr">
        <math xmlns="http://www.w3.org/1998/Math/MathML">        
          <lambda>
            <bvar>
              <ci> c2 </ci>
            </bvar>
            <bvar>
              <ci> k_M_autophagyDegr </ci>
            </bvar>
            <bvar>
              <ci> s519 </ci>
            </bvar>
            <apply>
              <divide/>
              <apply>
                <times/>
                <ci> s519 </ci>
                <ci> c2 </ci>
                <ci> k_M_autophagyDegr </ci>
              </apply>
              <ci> c2 </ci>
            </apply>
          </lambda>
        </math>
      </functionDefinition>
      <functionDefinition id="function_47" name="Function for DopModAutophagosomeUptake2mer">
        <math xmlns="http://www.w3.org/1998/Math/MathML">        
          <lambda>
            <bvar>
              <ci> c1 </ci>
            </bvar>
            <bvar>
              <ci> k_OligAutophagUptake </ci>
            </bvar>
            <bvar>
              <ci> s6 </ci>
            </bvar>
            <apply>
              <times/>
              <ci> s6 </ci>
              <ci> c1 </ci>
              <ci> k_OligAutophagUptake </ci>
            </apply>
          </lambda>
        </math>
      </functionDefinition>
      <functionDefinition id="function_50" name="Function for DopMod4merForm">
        <math xmlns="http://www.w3.org/1998/Math/MathML">        
          <lambda>
            <bvar>
              <ci> c1 </ci>
            </bvar>
            <bvar>
              <ci> k_OligomerForm </ci>
            </bvar>
            <bvar>
              <ci> s5 </ci>
            </bvar>
            <bvar>
              <ci> s7 </ci>
            </bvar>
            <apply>
              <divide/>
              <apply>
                <times/>
                <ci> s5 </ci>
                <ci> c1 </ci>
                <ci> s7 </ci>
                <ci> c1 </ci>
                <ci> k_OligomerForm </ci>
              </apply>
              <ci> c1 </ci>
            </apply>
          </lambda>
        </math>
      </functionDefinition>
      <functionDefinition id="function_53" name="Function for DopMod5merForm">
        <math xmlns="http://www.w3.org/1998/Math/MathML">        
          <lambda>
            <bvar>
              <ci> c1 </ci>
            </bvar>
            <bvar>
              <ci> k_OligomerForm </ci>
            </bvar>
            <bvar>
              <ci> s2 </ci>
            </bvar>
            <bvar>
              <ci> s7 </ci>
            </bvar>
            <apply>
              <divide/>
              <apply>
                <times/>
                <ci> s2 </ci>
                <ci> c1 </ci>
                <ci> s7 </ci>
                <ci> c1 </ci>
                <ci> k_OligomerForm </ci>
              </apply>
              <ci> c1 </ci>
            </apply>
          </lambda>
        </math>
      </functionDefinition>
      <functionDefinition id="function_55" name="Function for DopModAutophagosomeUptake5mer">
        <math xmlns="http://www.w3.org/1998/Math/MathML">        
          <lambda>
            <bvar>
              <ci> c1 </ci>
            </bvar>
            <bvar>
              <ci> k_OligAutophagUptake </ci>
            </bvar>
            <bvar>
              <ci> s1 </ci>
            </bvar>
            <apply>
              <times/>
              <ci> s1 </ci>
              <ci> c1 </ci>
              <ci> k_OligAutophagUptake </ci>
            </apply>
          </lambda>
        </math>
      </functionDefinition>
      <functionDefinition id="function_58" name="Function for DopModAutophagosomeUptake6mer">
        <math xmlns="http://www.w3.org/1998/Math/MathML">        
          <lambda>
            <bvar>
              <ci> c1 </ci>
            </bvar>
            <bvar>
              <ci> k_OligAutophagUptake </ci>
            </bvar>
            <bvar>
              <ci> s21 </ci>
            </bvar>
            <apply>
              <times/>
              <ci> s21 </ci>
              <ci> c1 </ci>
              <ci> k_OligAutophagUptake </ci>
            </apply>
          </lambda>
        </math>
      </functionDefinition>
      <functionDefinition id="function_59" name="Function for DopMod7merForm">
        <math xmlns="http://www.w3.org/1998/Math/MathML">        
          <lambda>
            <bvar>
              <ci> c1 </ci>
            </bvar>
            <bvar>
              <ci> k_OligomerForm </ci>
            </bvar>
            <bvar>
              <ci> s21 </ci>
            </bvar>
            <bvar>
              <ci> s7 </ci>
            </bvar>
            <apply>
              <divide/>
              <apply>
                <times/>
                <ci> s21 </ci>
                <ci> c1 </ci>
                <ci> s7 </ci>
                <ci> c1 </ci>
                <ci> k_OligomerForm </ci>
              </apply>
              <ci> c1 </ci>
            </apply>
          </lambda>
        </math>
      </functionDefinition>
      <functionDefinition id="function_60" name="Function for DopMod6merProtBind">
        <math xmlns="http://www.w3.org/1998/Math/MathML">        
          <lambda>
            <bvar>
              <ci> c1 </ci>
            </bvar>
            <bvar>
              <ci> k_ProteasomeBind </ci>
            </bvar>
            <bvar>
              <ci> s21 </ci>
            </bvar>
            <bvar>
              <ci> s35 </ci>
            </bvar>
            <apply>
              <divide/>
              <apply>
                <times/>
                <ci> s21 </ci>
                <ci> c1 </ci>
                <ci> s35 </ci>
                <ci> c1 </ci>
                <ci> k_ProteasomeBind </ci>
              </apply>
              <ci> c1 </ci>
            </apply>
          </lambda>
        </math>
      </functionDefinition>
      <functionDefinition id="function_61" name="Function for DopModAutophagosomeUptake7mer">
        <math xmlns="http://www.w3.org/1998/Math/MathML">        
          <lambda>
            <bvar>
              <ci> c1 </ci>
            </bvar>
            <bvar>
              <ci> k_OligAutophagUptake </ci>
            </bvar>
            <bvar>
              <ci> s25 </ci>
            </bvar>
            <apply>
              <times/>
              <ci> s25 </ci>
              <ci> c1 </ci>
              <ci> k_OligAutophagUptake </ci>
            </apply>
          </lambda>
        </math>
      </functionDefinition>
      <functionDefinition id="function_63" name="Function for DopMod7merProtBind">
        <math xmlns="http://www.w3.org/1998/Math/MathML">        
          <lambda>
            <bvar>
              <ci> c1 </ci>
            </bvar>
            <bvar>
              <ci> k_ProteasomeBind </ci>
            </bvar>
            <bvar>
              <ci> s25 </ci>
            </bvar>
            <bvar>
              <ci> s35 </ci>
            </bvar>
            <apply>
              <divide/>
              <apply>
                <times/>
                <ci> s25 </ci>
                <ci> c1 </ci>
                <ci> s35 </ci>
                <ci> c1 </ci>
                <ci> k_ProteasomeBind </ci>
              </apply>
              <ci> c1 </ci>
            </apply>
          </lambda>
        </math>
      </functionDefinition>
      <functionDefinition id="function_64" name="Function for DopModAutophagosomeUptake8mer">
        <math xmlns="http://www.w3.org/1998/Math/MathML">        
          <lambda>
            <bvar>
              <ci> c1 </ci>
            </bvar>
            <bvar>
              <ci> k_OligAutophagUptake </ci>
            </bvar>
            <bvar>
              <ci> s26 </ci>
            </bvar>
            <apply>
              <times/>
              <ci> s26 </ci>
              <ci> c1 </ci>
              <ci> k_OligAutophagUptake </ci>
            </apply>
          </lambda>
        </math>
      </functionDefinition>
      <functionDefinition id="function_66" name="Function for DopMod8merProtBind">
        <math xmlns="http://www.w3.org/1998/Math/MathML">        
          <lambda>
            <bvar>
              <ci> c1 </ci>
            </bvar>
            <bvar>
              <ci> k_ProteasomeBind </ci>
            </bvar>
            <bvar>
              <ci> s26 </ci>
            </bvar>
            <bvar>
              <ci> s35 </ci>
            </bvar>
            <apply>
              <divide/>
              <apply>
                <times/>
                <ci> s26 </ci>
                <ci> c1 </ci>
                <ci> s35 </ci>
                <ci> c1 </ci>
                <ci> k_ProteasomeBind </ci>
              </apply>
              <ci> c1 </ci>
            </apply>
          </lambda>
        </math>
      </functionDefinition>
      <functionDefinition id="function_65" name="Function for DopMod9merForm">
        <math xmlns="http://www.w3.org/1998/Math/MathML">        
          <lambda>
            <bvar>
              <ci> c1 </ci>
            </bvar>
            <bvar>
              <ci> k_OligomerForm </ci>
            </bvar>
            <bvar>
              <ci> s26 </ci>
            </bvar>
            <bvar>
              <ci> s7 </ci>
            </bvar>
            <apply>
              <divide/>
              <apply>
                <times/>
                <ci> s26 </ci>
                <ci> c1 </ci>
                <ci> s7 </ci>
                <ci> c1 </ci>
                <ci> k_OligomerForm </ci>
              </apply>
              <ci> c1 </ci>
            </apply>
          </lambda>
        </math>
      </functionDefinition>
      <functionDefinition id="function_94" name="Function for WTasyn3merFormOnLamp">
        <math xmlns="http://www.w3.org/1998/Math/MathML">        
          <lambda>
            <bvar>
              <ci> c1 </ci>
            </bvar>
            <bvar>
              <ci> c3 </ci>
            </bvar>
            <bvar>
              <ci> k_OligomerForm </ci>
            </bvar>
            <bvar>
              <ci> s17 </ci>
            </bvar>
            <bvar>
              <ci> s85 </ci>
            </bvar>
            <apply>
              <times/>
              <ci> s17 </ci>
              <ci> c1 </ci>
              <ci> s85 </ci>
              <ci> c3 </ci>
              <ci> k_OligomerForm </ci>
            </apply>
          </lambda>
        </math>
      </functionDefinition>
      <functionDefinition id="function_95" name="Function for WTasyn4merFormOnLamp">
        <math xmlns="http://www.w3.org/1998/Math/MathML">        
          <lambda>
            <bvar>
              <ci> c1 </ci>
            </bvar>
            <bvar>
              <ci> c3 </ci>
            </bvar>
            <bvar>
              <ci> k_OligomerForm </ci>
            </bvar>
            <bvar>
              <ci> s17 </ci>
            </bvar>
            <bvar>
              <ci> s494 </ci>
            </bvar>
            <apply>
              <times/>
              <ci> s17 </ci>
              <ci> c1 </ci>
              <ci> s494 </ci>
              <ci> c3 </ci>
              <ci> k_OligomerForm </ci>
            </apply>
          </lambda>
        </math>
      </functionDefinition>
      <functionDefinition id="function_99" name="Function for WTasyn8merFormOnLamp">
        <math xmlns="http://www.w3.org/1998/Math/MathML">        
          <lambda>
            <bvar>
              <ci> c1 </ci>
            </bvar>
            <bvar>
              <ci> c3 </ci>
            </bvar>
            <bvar>
              <ci> k_OligomerForm </ci>
            </bvar>
            <bvar>
              <ci> s17 </ci>
            </bvar>
            <bvar>
              <ci> s499 </ci>
            </bvar>
            <apply>
              <times/>
              <ci> s17 </ci>
              <ci> c1 </ci>
              <ci> s499 </ci>
              <ci> c3 </ci>
              <ci> k_OligomerForm </ci>
            </apply>
          </lambda>
        </math>
      </functionDefinition>
      <functionDefinition id="function_90" name="Function for M/autophagyDopModWTasyn6Degr">
        <math xmlns="http://www.w3.org/1998/Math/MathML">        
          <lambda>
            <bvar>
              <ci> c2 </ci>
            </bvar>
            <bvar>
              <ci> k_M_autophagyDegr </ci>
            </bvar>
            <bvar>
              <ci> s528 </ci>
            </bvar>
            <apply>
              <divide/>
              <apply>
                <times/>
                <ci> s528 </ci>
                <ci> c2 </ci>
                <ci> k_M_autophagyDegr </ci>
              </apply>
              <ci> c2 </ci>
            </apply>
          </lambda>
        </math>
      </functionDefinition>
      <functionDefinition id="function_96" name="Function for WTasyn5merFormOnLamp">
        <math xmlns="http://www.w3.org/1998/Math/MathML">        
          <lambda>
            <bvar>
              <ci> c1 </ci>
            </bvar>
            <bvar>
              <ci> c3 </ci>
            </bvar>
            <bvar>
              <ci> k_OligomerForm </ci>
            </bvar>
            <bvar>
              <ci> s17 </ci>
            </bvar>
            <bvar>
              <ci> s495 </ci>
            </bvar>
            <apply>
              <times/>
              <ci> s17 </ci>
              <ci> c1 </ci>
              <ci> s495 </ci>
              <ci> c3 </ci>
              <ci> k_OligomerForm </ci>
            </apply>
          </lambda>
        </math>
      </functionDefinition>
      <functionDefinition id="function_97" name="Function for WTasyn6merFormOnLamp">
        <math xmlns="http://www.w3.org/1998/Math/MathML">        
          <lambda>
            <bvar>
              <ci> c1 </ci>
            </bvar>
            <bvar>
              <ci> c3 </ci>
            </bvar>
            <bvar>
              <ci> k_OligomerForm </ci>
            </bvar>
            <bvar>
              <ci> s17 </ci>
            </bvar>
            <bvar>
              <ci> s496 </ci>
            </bvar>
            <apply>
              <times/>
              <ci> s496 </ci>
              <ci> c3 </ci>
              <ci> s17 </ci>
              <ci> c1 </ci>
              <ci> k_OligomerForm </ci>
            </apply>
          </lambda>
        </math>
      </functionDefinition>
      <functionDefinition id="function_91" name="Function for M/autophagyDopModWTasyn7Degr">
        <math xmlns="http://www.w3.org/1998/Math/MathML">        
          <lambda>
            <bvar>
              <ci> c2 </ci>
            </bvar>
            <bvar>
              <ci> k_M_autophagyDegr </ci>
            </bvar>
            <bvar>
              <ci> s526 </ci>
            </bvar>
            <apply>
              <divide/>
              <apply>
                <times/>
                <ci> s526 </ci>
                <ci> c2 </ci>
                <ci> k_M_autophagyDegr </ci>
              </apply>
              <ci> c2 </ci>
            </apply>
          </lambda>
        </math>
      </functionDefinition>
      <functionDefinition id="function_98" name="Function for WTasyn7merFormOnLamp">
        <math xmlns="http://www.w3.org/1998/Math/MathML">        
          <lambda>
            <bvar>
              <ci> c1 </ci>
            </bvar>
            <bvar>
              <ci> c3 </ci>
            </bvar>
            <bvar>
              <ci> k_OligomerForm </ci>
            </bvar>
            <bvar>
              <ci> s17 </ci>
            </bvar>
            <bvar>
              <ci> s498 </ci>
            </bvar>
            <apply>
              <times/>
              <ci> s498 </ci>
              <ci> c3 </ci>
              <ci> s17 </ci>
              <ci> c1 </ci>
              <ci> k_OligomerForm </ci>
            </apply>
          </lambda>
        </math>
      </functionDefinition>
      <functionDefinition id="function_89" name="Function for M/autophagyDopModWTasyn5Degr">
        <math xmlns="http://www.w3.org/1998/Math/MathML">        
          <lambda>
            <bvar>
              <ci> c2 </ci>
            </bvar>
            <bvar>
              <ci> k_M_autophagyDegr </ci>
            </bvar>
            <bvar>
              <ci> s529 </ci>
            </bvar>
            <apply>
              <divide/>
              <apply>
                <times/>
                <ci> s529 </ci>
                <ci> c2 </ci>
                <ci> k_M_autophagyDegr </ci>
              </apply>
              <ci> c2 </ci>
            </apply>
          </lambda>
        </math>
      </functionDefinition>
      <functionDefinition id="function_92" name="Function for M/autophagyDopModWTasyn8Degr">
        <math xmlns="http://www.w3.org/1998/Math/MathML">        
          <lambda>
            <bvar>
              <ci> c2 </ci>
            </bvar>
            <bvar>
              <ci> k_M_autophagyDegr </ci>
            </bvar>
            <bvar>
              <ci> s525 </ci>
            </bvar>
            <apply>
              <divide/>
              <apply>
                <times/>
                <ci> s525 </ci>
                <ci> c2 </ci>
                <ci> k_M_autophagyDegr </ci>
              </apply>
              <ci> c2 </ci>
            </apply>
          </lambda>
        </math>
      </functionDefinition>
      <functionDefinition id="function_93" name="Function for WTasyn2merFormOnLamp">
        <math xmlns="http://www.w3.org/1998/Math/MathML">        
          <lambda>
            <bvar>
              <ci> c1 </ci>
            </bvar>
            <bvar>
              <ci> c3 </ci>
            </bvar>
            <bvar>
              <ci> k_2merForm </ci>
            </bvar>
            <bvar>
              <ci> s17 </ci>
            </bvar>
            <bvar>
              <ci> s78 </ci>
            </bvar>
            <apply>
              <times/>
              <ci> s17 </ci>
              <ci> c1 </ci>
              <ci> s78 </ci>
              <ci> c3 </ci>
              <ci> k_2merForm </ci>
            </apply>
          </lambda>
        </math>
      </functionDefinition>
      <functionDefinition id="function_106" name="Function for ProtFree8merWT">
        <math xmlns="http://www.w3.org/1998/Math/MathML">        
          <lambda>
            <bvar>
              <ci> c1 </ci>
            </bvar>
            <bvar>
              <ci> k_ProtOligDegr </ci>
            </bvar>
            <bvar>
              <ci> s391 </ci>
            </bvar>
            <apply>
              <divide/>
              <apply>
                <times/>
                <ci> s391 </ci>
                <ci> c1 </ci>
                <ci> k_ProtOligDegr </ci>
              </apply>
              <ci> c1 </ci>
            </apply>
          </lambda>
        </math>
      </functionDefinition>
      <functionDefinition id="function_100" name="Function for WTasyn9merFormOnLamp">
        <math xmlns="http://www.w3.org/1998/Math/MathML">        
          <lambda>
            <bvar>
              <ci> c1 </ci>
            </bvar>
            <bvar>
              <ci> c3 </ci>
            </bvar>
            <bvar>
              <ci> k_OligomerForm </ci>
            </bvar>
            <bvar>
              <ci> s17 </ci>
            </bvar>
            <bvar>
              <ci> s500 </ci>
            </bvar>
            <apply>
              <times/>
              <ci> s17 </ci>
              <ci> c1 </ci>
              <ci> s500 </ci>
              <ci> c3 </ci>
              <ci> k_OligomerForm </ci>
            </apply>
          </lambda>
        </math>
      </functionDefinition>
      <functionDefinition id="function_111" name="Function for ProtFree6merDopWT">
        <math xmlns="http://www.w3.org/1998/Math/MathML">        
          <lambda>
            <bvar>
              <ci> c1 </ci>
            </bvar>
            <bvar>
              <ci> k_ProtOligDegr </ci>
            </bvar>
            <bvar>
              <ci> s476 </ci>
            </bvar>
            <apply>
              <divide/>
              <apply>
                <times/>
                <ci> s476 </ci>
                <ci> c1 </ci>
                <ci> k_ProtOligDegr </ci>
              </apply>
              <ci> c1 </ci>
            </apply>
          </lambda>
        </math>
      </functionDefinition>
      <functionDefinition id="function_112" name="Function for ProtFree7merDopWT">
        <math xmlns="http://www.w3.org/1998/Math/MathML">        
          <lambda>
            <bvar>
              <ci> c1 </ci>
            </bvar>
            <bvar>
              <ci> k_ProtOligDegr </ci>
            </bvar>
            <bvar>
              <ci> s477 </ci>
            </bvar>
            <apply>
              <divide/>
              <apply>
                <times/>
                <ci> s477 </ci>
                <ci> c1 </ci>
                <ci> k_ProtOligDegr </ci>
              </apply>
              <ci> c1 </ci>
            </apply>
          </lambda>
        </math>
      </functionDefinition>
      <functionDefinition id="function_104" name="Function for ProtFree6merWT">
        <math xmlns="http://www.w3.org/1998/Math/MathML">        
          <lambda>
            <bvar>
              <ci> c1 </ci>
            </bvar>
            <bvar>
              <ci> k_ProtOligDegr </ci>
            </bvar>
            <bvar>
              <ci> s387 </ci>
            </bvar>
            <apply>
              <divide/>
              <apply>
                <times/>
                <ci> s387 </ci>
                <ci> c1 </ci>
                <ci> k_ProtOligDegr </ci>
              </apply>
              <ci> c1 </ci>
            </apply>
          </lambda>
        </math>
      </functionDefinition>
      <functionDefinition id="function_102" name="Function for ProtFree4merWT">
        <math xmlns="http://www.w3.org/1998/Math/MathML">        
          <lambda>
            <bvar>
              <ci> c1 </ci>
            </bvar>
            <bvar>
              <ci> k_ProtOligDegr </ci>
            </bvar>
            <bvar>
              <ci> s383 </ci>
            </bvar>
            <apply>
              <divide/>
              <apply>
                <times/>
                <ci> s383 </ci>
                <ci> c1 </ci>
                <ci> k_ProtOligDegr </ci>
              </apply>
              <ci> c1 </ci>
            </apply>
          </lambda>
        </math>
      </functionDefinition>
      <functionDefinition id="function_105" name="Function for ProtFree7merWT">
        <math xmlns="http://www.w3.org/1998/Math/MathML">        
          <lambda>
            <bvar>
              <ci> c1 </ci>
            </bvar>
            <bvar>
              <ci> k_ProtOligDegr </ci>
            </bvar>
            <bvar>
              <ci> s389 </ci>
            </bvar>
            <apply>
              <divide/>
              <apply>
                <times/>
                <ci> s389 </ci>
                <ci> c1 </ci>
                <ci> k_ProtOligDegr </ci>
              </apply>
              <ci> c1 </ci>
            </apply>
          </lambda>
        </math>
      </functionDefinition>
      <functionDefinition id="function_101" name="Function for ProtFree3merWT">
        <math xmlns="http://www.w3.org/1998/Math/MathML">        
          <lambda>
            <bvar>
              <ci> c1 </ci>
            </bvar>
            <bvar>
              <ci> k_ProtOligDegr </ci>
            </bvar>
            <bvar>
              <ci> s381 </ci>
            </bvar>
            <apply>
              <divide/>
              <apply>
                <times/>
                <ci> s381 </ci>
                <ci> c1 </ci>
                <ci> k_ProtOligDegr </ci>
              </apply>
              <ci> c1 </ci>
            </apply>
          </lambda>
        </math>
      </functionDefinition>
      <functionDefinition id="function_107" name="Function for ProtFree9merWT">
        <math xmlns="http://www.w3.org/1998/Math/MathML">        
          <lambda>
            <bvar>
              <ci> c1 </ci>
            </bvar>
            <bvar>
              <ci> k_ProtOligDegr </ci>
            </bvar>
            <bvar>
              <ci> s393 </ci>
            </bvar>
            <apply>
              <divide/>
              <apply>
                <times/>
                <ci> s393 </ci>
                <ci> c1 </ci>
                <ci> k_ProtOligDegr </ci>
              </apply>
              <ci> c1 </ci>
            </apply>
          </lambda>
        </math>
      </functionDefinition>
      <functionDefinition id="function_110" name="Function for ProtFree5merDopWT">
        <math xmlns="http://www.w3.org/1998/Math/MathML">        
          <lambda>
            <bvar>
              <ci> c1 </ci>
            </bvar>
            <bvar>
              <ci> k_ProtOligDegr </ci>
            </bvar>
            <bvar>
              <ci> s475 </ci>
            </bvar>
            <apply>
              <divide/>
              <apply>
                <times/>
                <ci> s475 </ci>
                <ci> c1 </ci>
                <ci> k_ProtOligDegr </ci>
              </apply>
              <ci> c1 </ci>
            </apply>
          </lambda>
        </math>
      </functionDefinition>
      <functionDefinition id="function_103" name="Function for ProtFree5merWT">
        <math xmlns="http://www.w3.org/1998/Math/MathML">        
          <lambda>
            <bvar>
              <ci> c1 </ci>
            </bvar>
            <bvar>
              <ci> k_ProtOligDegr </ci>
            </bvar>
            <bvar>
              <ci> s385 </ci>
            </bvar>
            <apply>
              <divide/>
              <apply>
                <times/>
                <ci> s385 </ci>
                <ci> c1 </ci>
                <ci> k_ProtOligDegr </ci>
              </apply>
              <ci> c1 </ci>
            </apply>
          </lambda>
        </math>
      </functionDefinition>
      <functionDefinition id="function_108" name="Function for ProtFree3merDopWT">
        <math xmlns="http://www.w3.org/1998/Math/MathML">        
          <lambda>
            <bvar>
              <ci> c1 </ci>
            </bvar>
            <bvar>
              <ci> k_ProtOligDegr </ci>
            </bvar>
            <bvar>
              <ci> s473 </ci>
            </bvar>
            <apply>
              <divide/>
              <apply>
                <times/>
                <ci> s473 </ci>
                <ci> c1 </ci>
                <ci> k_ProtOligDegr </ci>
              </apply>
              <ci> c1 </ci>
            </apply>
          </lambda>
        </math>
      </functionDefinition>
      <functionDefinition id="function_109" name="Function for ProtFree4merDopWT">
        <math xmlns="http://www.w3.org/1998/Math/MathML">        
          <lambda>
            <bvar>
              <ci> c1 </ci>
            </bvar>
            <bvar>
              <ci> k_ProtOligDegr </ci>
            </bvar>
            <bvar>
              <ci> s474 </ci>
            </bvar>
            <apply>
              <divide/>
              <apply>
                <times/>
                <ci> s474 </ci>
                <ci> c1 </ci>
                <ci> k_ProtOligDegr </ci>
              </apply>
              <ci> c1 </ci>
            </apply>
          </lambda>
        </math>
      </functionDefinition>
      <functionDefinition id="function_114" name="Function for ProtFree9merDopWT">
        <math xmlns="http://www.w3.org/1998/Math/MathML">        
          <lambda>
            <bvar>
              <ci> c1 </ci>
            </bvar>
            <bvar>
              <ci> k_ProtOligDegr </ci>
            </bvar>
            <bvar>
              <ci> s479 </ci>
            </bvar>
            <apply>
              <divide/>
              <apply>
                <times/>
                <ci> s479 </ci>
                <ci> c1 </ci>
                <ci> k_ProtOligDegr </ci>
              </apply>
              <ci> c1 </ci>
            </apply>
          </lambda>
        </math>
      </functionDefinition>
      <functionDefinition id="function_115" name="Function for WTasynHigherPSCprotInh">
        <math xmlns="http://www.w3.org/1998/Math/MathML">        
          <lambda>
            <bvar>
              <ci> c1 </ci>
            </bvar>
            <bvar>
              <ci> k_ProteasomeBind </ci>
            </bvar>
            <bvar>
              <ci> s33 </ci>
            </bvar>
            <bvar>
              <ci> s35 </ci>
            </bvar>
            <apply>
              <divide/>
              <apply>
                <times/>
                <ci> s33 </ci>
                <ci> c1 </ci>
                <ci> s35 </ci>
                <ci> c1 </ci>
                <ci> k_ProteasomeBind </ci>
              </apply>
              <ci> c1 </ci>
            </apply>
          </lambda>
        </math>
      </functionDefinition>
      <functionDefinition id="function_116" name="Function for DopMod9merDis">
        <math xmlns="http://www.w3.org/1998/Math/MathML">        
          <lambda>
            <bvar>
              <ci> c1 </ci>
            </bvar>
            <bvar>
              <ci> k_DisRate </ci>
            </bvar>
            <bvar>
              <ci> s27 </ci>
            </bvar>
            <apply>
              <divide/>
              <apply>
                <times/>
                <ci> s27 </ci>
                <ci> c1 </ci>
                <ci> k_DisRate </ci>
              </apply>
              <ci> c1 </ci>
            </apply>
          </lambda>
        </math>
      </functionDefinition>
      <functionDefinition id="function_117" name="Function for DopMod8merDis">
        <math xmlns="http://www.w3.org/1998/Math/MathML">        
          <lambda>
            <bvar>
              <ci> c1 </ci>
            </bvar>
            <bvar>
              <ci> k_DisRate </ci>
            </bvar>
            <bvar>
              <ci> s26 </ci>
            </bvar>
            <apply>
              <divide/>
              <apply>
                <times/>
                <ci> s26 </ci>
                <ci> c1 </ci>
                <ci> k_DisRate </ci>
              </apply>
              <ci> c1 </ci>
            </apply>
          </lambda>
        </math>
      </functionDefinition>
      <functionDefinition id="function_118" name="Function for DopMod7merDis">
        <math xmlns="http://www.w3.org/1998/Math/MathML">        
          <lambda>
            <bvar>
              <ci> c1 </ci>
            </bvar>
            <bvar>
              <ci> k_DisRate </ci>
            </bvar>
            <bvar>
              <ci> s25 </ci>
            </bvar>
            <apply>
              <divide/>
              <apply>
                <times/>
                <ci> s25 </ci>
                <ci> c1 </ci>
                <ci> k_DisRate </ci>
              </apply>
              <ci> c1 </ci>
            </apply>
          </lambda>
        </math>
      </functionDefinition>
      <functionDefinition id="function_119" name="Function for DopMod6merDis">
        <math xmlns="http://www.w3.org/1998/Math/MathML">        
          <lambda>
            <bvar>
              <ci> c1 </ci>
            </bvar>
            <bvar>
              <ci> k_DisRate </ci>
            </bvar>
            <bvar>
              <ci> s21 </ci>
            </bvar>
            <apply>
              <divide/>
              <apply>
                <times/>
                <ci> s21 </ci>
                <ci> c1 </ci>
                <ci> k_DisRate </ci>
              </apply>
              <ci> c1 </ci>
            </apply>
          </lambda>
        </math>
      </functionDefinition>
      <functionDefinition id="function_113" name="Function for ProtFree8merDopWT">
        <math xmlns="http://www.w3.org/1998/Math/MathML">        
          <lambda>
            <bvar>
              <ci> c1 </ci>
            </bvar>
            <bvar>
              <ci> k_ProtOligDegr </ci>
            </bvar>
            <bvar>
              <ci> s478 </ci>
            </bvar>
            <apply>
              <divide/>
              <apply>
                <times/>
                <ci> s478 </ci>
                <ci> c1 </ci>
                <ci> k_ProtOligDegr </ci>
              </apply>
              <ci> c1 </ci>
            </apply>
          </lambda>
        </math>
      </functionDefinition>
      <functionDefinition id="function_120" name="Function for DopMod4merDis">
        <math xmlns="http://www.w3.org/1998/Math/MathML">        
          <lambda>
            <bvar>
              <ci> c1 </ci>
            </bvar>
            <bvar>
              <ci> k_DisRate </ci>
            </bvar>
            <bvar>
              <ci> s2 </ci>
            </bvar>
            <apply>
              <divide/>
              <apply>
                <times/>
                <ci> s2 </ci>
                <ci> c1 </ci>
                <ci> k_DisRate </ci>
              </apply>
              <ci> c1 </ci>
            </apply>
          </lambda>
        </math>
      </functionDefinition>
      <functionDefinition id="function_121" name="Function for DopMod5merDis">
        <math xmlns="http://www.w3.org/1998/Math/MathML">        
          <lambda>
            <bvar>
              <ci> c1 </ci>
            </bvar>
            <bvar>
              <ci> k_DisRate </ci>
            </bvar>
            <bvar>
              <ci> s1 </ci>
            </bvar>
            <apply>
              <divide/>
              <apply>
                <times/>
                <ci> s1 </ci>
                <ci> c1 </ci>
                <ci> k_DisRate </ci>
              </apply>
              <ci> c1 </ci>
            </apply>
          </lambda>
        </math>
      </functionDefinition>
      <functionDefinition id="function_130" name="Function for 3merDis">
        <math xmlns="http://www.w3.org/1998/Math/MathML">        
          <lambda>
            <bvar>
              <ci> c1 </ci>
            </bvar>
            <bvar>
              <ci> k_DisRate </ci>
            </bvar>
            <bvar>
              <ci> s20 </ci>
            </bvar>
            <apply>
              <divide/>
              <apply>
                <times/>
                <ci> s20 </ci>
                <ci> c1 </ci>
                <ci> k_DisRate </ci>
              </apply>
              <ci> c1 </ci>
            </apply>
          </lambda>
        </math>
      </functionDefinition>
      <functionDefinition id="function_133" name="Function for AutophagosomeUptakeWTasyn">
        <math xmlns="http://www.w3.org/1998/Math/MathML">        
          <lambda>
            <bvar>
              <ci> c1 </ci>
            </bvar>
            <bvar>
              <ci> k_OligAutophagUptake </ci>
            </bvar>
            <bvar>
              <ci> s17 </ci>
            </bvar>
            <apply>
              <times/>
              <ci> s17 </ci>
              <ci> c1 </ci>
              <ci> k_OligAutophagUptake </ci>
            </apply>
          </lambda>
        </math>
      </functionDefinition>
      <functionDefinition id="function_129" name="Function for 4merDis">
        <math xmlns="http://www.w3.org/1998/Math/MathML">        
          <lambda>
            <bvar>
              <ci> c1 </ci>
            </bvar>
            <bvar>
              <ci> k_DisRate </ci>
            </bvar>
            <bvar>
              <ci> s24 </ci>
            </bvar>
            <apply>
              <divide/>
              <apply>
                <times/>
                <ci> s24 </ci>
                <ci> c1 </ci>
                <ci> k_DisRate </ci>
              </apply>
              <ci> c1 </ci>
            </apply>
          </lambda>
        </math>
      </functionDefinition>
      <functionDefinition id="function_131" name="Function for 2merDis">
        <math xmlns="http://www.w3.org/1998/Math/MathML">        
          <lambda>
            <bvar>
              <ci> c1 </ci>
            </bvar>
            <bvar>
              <ci> k_DisRate </ci>
            </bvar>
            <bvar>
              <ci> s18 </ci>
            </bvar>
            <apply>
              <divide/>
              <apply>
                <times/>
                <ci> s18 </ci>
                <ci> c1 </ci>
                <ci> k_DisRate </ci>
              </apply>
              <ci> c1 </ci>
            </apply>
          </lambda>
        </math>
      </functionDefinition>
      <functionDefinition id="function_123" name="Function for DopMod2merDis">
        <math xmlns="http://www.w3.org/1998/Math/MathML">        
          <lambda>
            <bvar>
              <ci> c1 </ci>
            </bvar>
            <bvar>
              <ci> k_DisRate </ci>
            </bvar>
            <bvar>
              <ci> s6 </ci>
            </bvar>
            <apply>
              <divide/>
              <apply>
                <times/>
                <ci> s6 </ci>
                <ci> c1 </ci>
                <ci> k_DisRate </ci>
              </apply>
              <ci> c1 </ci>
            </apply>
          </lambda>
        </math>
      </functionDefinition>
      <functionDefinition id="function_125" name="Function for 8merDis">
        <math xmlns="http://www.w3.org/1998/Math/MathML">        
          <lambda>
            <bvar>
              <ci> c1 </ci>
            </bvar>
            <bvar>
              <ci> k_DisRate </ci>
            </bvar>
            <bvar>
              <ci> s30 </ci>
            </bvar>
            <apply>
              <divide/>
              <apply>
                <times/>
                <ci> s30 </ci>
                <ci> c1 </ci>
                <ci> k_DisRate </ci>
              </apply>
              <ci> c1 </ci>
            </apply>
          </lambda>
        </math>
      </functionDefinition>
      <functionDefinition id="function_122" name="Function for DopMod3merDis">
        <math xmlns="http://www.w3.org/1998/Math/MathML">        
          <lambda>
            <bvar>
              <ci> c1 </ci>
            </bvar>
            <bvar>
              <ci> k_DisRate </ci>
            </bvar>
            <bvar>
              <ci> s5 </ci>
            </bvar>
            <apply>
              <divide/>
              <apply>
                <times/>
                <ci> s5 </ci>
                <ci> c1 </ci>
                <ci> k_DisRate </ci>
              </apply>
              <ci> c1 </ci>
            </apply>
          </lambda>
        </math>
      </functionDefinition>
      <functionDefinition id="function_124" name="Function for 9merDis">
        <math xmlns="http://www.w3.org/1998/Math/MathML">        
          <lambda>
            <bvar>
              <ci> c1 </ci>
            </bvar>
            <bvar>
              <ci> k_DisRate </ci>
            </bvar>
            <bvar>
              <ci> s29 </ci>
            </bvar>
            <apply>
              <divide/>
              <apply>
                <times/>
                <ci> s29 </ci>
                <ci> c1 </ci>
                <ci> k_DisRate </ci>
              </apply>
              <ci> c1 </ci>
            </apply>
          </lambda>
        </math>
      </functionDefinition>
      <functionDefinition id="function_126" name="Function for 7merDis">
        <math xmlns="http://www.w3.org/1998/Math/MathML">        
          <lambda>
            <bvar>
              <ci> c1 </ci>
            </bvar>
            <bvar>
              <ci> k_DisRate </ci>
            </bvar>
            <bvar>
              <ci> s31 </ci>
            </bvar>
            <apply>
              <divide/>
              <apply>
                <times/>
                <ci> s31 </ci>
                <ci> c1 </ci>
                <ci> k_DisRate </ci>
              </apply>
              <ci> c1 </ci>
            </apply>
          </lambda>
        </math>
      </functionDefinition>
      <functionDefinition id="function_127" name="Function for 6merDis">
        <math xmlns="http://www.w3.org/1998/Math/MathML">        
          <lambda>
            <bvar>
              <ci> c1 </ci>
            </bvar>
            <bvar>
              <ci> k_DisRate </ci>
            </bvar>
            <bvar>
              <ci> s32 </ci>
            </bvar>
            <apply>
              <divide/>
              <apply>
                <times/>
                <ci> s32 </ci>
                <ci> c1 </ci>
                <ci> k_DisRate </ci>
              </apply>
              <ci> c1 </ci>
            </apply>
          </lambda>
        </math>
      </functionDefinition>
      <functionDefinition id="function_128" name="Function for 5merDis">
        <math xmlns="http://www.w3.org/1998/Math/MathML">        
          <lambda>
            <bvar>
              <ci> c1 </ci>
            </bvar>
            <bvar>
              <ci> k_DisRate </ci>
            </bvar>
            <bvar>
              <ci> s23 </ci>
            </bvar>
            <apply>
              <divide/>
              <apply>
                <times/>
                <ci> s23 </ci>
                <ci> c1 </ci>
                <ci> k_DisRate </ci>
              </apply>
              <ci> c1 </ci>
            </apply>
          </lambda>
        </math>
      </functionDefinition>
      <functionDefinition id="function_132" name="Function for AggregGrowth">
        <math xmlns="http://www.w3.org/1998/Math/MathML">        
          <lambda>
            <bvar>
              <ci> c1 </ci>
            </bvar>
            <bvar>
              <ci> k_AggrGrowth </ci>
            </bvar>
            <bvar>
              <ci> s17 </ci>
            </bvar>
            <bvar>
              <ci> s33 </ci>
            </bvar>
            <apply>
              <divide/>
              <apply>
                <times/>
                <ci> s33 </ci>
                <ci> c1 </ci>
                <ci> s17 </ci>
                <ci> c1 </ci>
                <ci> k_AggrGrowth </ci>
              </apply>
              <ci> c1 </ci>
            </apply>
          </lambda>
        </math>
      </functionDefinition>
      <functionDefinition id="function_135" name="Function for DopModAutophagosomeUptake">
        <math xmlns="http://www.w3.org/1998/Math/MathML">        
          <lambda>
            <bvar>
              <ci> c1 </ci>
            </bvar>
            <bvar>
              <ci> k_OligAutophagUptake </ci>
            </bvar>
            <bvar>
              <ci> s7 </ci>
            </bvar>
            <apply>
              <times/>
              <ci> s7 </ci>
              <ci> c1 </ci>
              <ci> k_OligAutophagUptake </ci>
            </apply>
          </lambda>
        </math>
      </functionDefinition>
      <functionDefinition id="function_134" name="Function for M/autophagyWTasyn1Degr">
        <math xmlns="http://www.w3.org/1998/Math/MathML">        
          <lambda>
            <bvar>
              <ci> c2 </ci>
            </bvar>
            <bvar>
              <ci> k_M_autophagyDegr </ci>
            </bvar>
            <bvar>
              <ci> s533 </ci>
            </bvar>
            <apply>
              <divide/>
              <apply>
                <times/>
                <ci> s533 </ci>
                <ci> c2 </ci>
                <ci> k_M_autophagyDegr </ci>
              </apply>
              <ci> c2 </ci>
            </apply>
          </lambda>
        </math>
      </functionDefinition>
      <functionDefinition id="function_136" name="Function for M/autophagyDopModWTasyn1Degr">
        <math xmlns="http://www.w3.org/1998/Math/MathML">        
          <lambda>
            <bvar>
              <ci> c2 </ci>
            </bvar>
            <bvar>
              <ci> k_M_autophagyDegr </ci>
            </bvar>
            <bvar>
              <ci> s535 </ci>
            </bvar>
            <apply>
              <divide/>
              <apply>
                <times/>
                <ci> s535 </ci>
                <ci> c2 </ci>
                <ci> k_M_autophagyDegr </ci>
              </apply>
              <ci> c2 </ci>
            </apply>
          </lambda>
        </math>
      </functionDefinition>
    </listOfFunctionDefinitions>
    <listOfUnitDefinitions>
      <unitDefinition id="substance" name="substance" metaid="substance">
        <listOfUnits>
          <unit metaid="CDMT00574" kind="item"/>
        </listOfUnits>
      </unitDefinition>
      <unitDefinition id="volume" name="volume" metaid="volume">
        <listOfUnits>
          <unit metaid="CDMT00577" kind="litre"/>
        </listOfUnits>
      </unitDefinition>
      <unitDefinition id="area" name="area" metaid="area">
        <listOfUnits>
          <unit exponent="2" metaid="CDMT00578" kind="metre"/>
        </listOfUnits>
      </unitDefinition>
      <unitDefinition id="length" name="length" metaid="length">
        <listOfUnits>
          <unit metaid="CDMT00581" kind="metre"/>
        </listOfUnits>
      </unitDefinition>
      <unitDefinition id="time" name="time" metaid="time">
        <listOfUnits>
          <unit metaid="CDMT00582" kind="second"/>
        </listOfUnits>
      </unitDefinition>
    </listOfUnitDefinitions>
    <listOfCompartments>
      <compartment id="default" constant="true" spatialDimensions="3" name="default" metaid="default" units="volume" size="1"/>
      <compartment id="c3" constant="true" spatialDimensions="3" name="Lysosome" metaid="c3" units="volume" outside="c1" size="1"/>
      <compartment id="c2" constant="true" spatialDimensions="3" name="M/autophagy&amp;OtherLysDegrPath" metaid="c2" units="volume" outside="c1" size="1"/>
      <compartment id="c1" constant="true" spatialDimensions="3" name="Cytosol" metaid="c1" units="volume" outside="default" size="1"/>
    </listOfCompartments>
    <listOfSpecies>
      <species id="s1" constant="false" initialAmount="8" hasOnlySubstanceUnits="false" name="DopModWTasyn5" metaid="s1" boundaryCondition="false" substanceUnits="substance" compartment="c1">
        <annotation>          <rdf:RDF xmlns:rdf="http://www.w3.org/1999/02/22-rdf-syntax-ns#" xmlns:bqmodel="http://biomodels.net/model-qualifiers/" xmlns:vCard="http://www.w3.org/2001/vcard-rdf/3.0#" xmlns:dcterms="http://purl.org/dc/terms/" xmlns:dc="http://purl.org/dc/elements/1.1/" xmlns:bqbiol="http://biomodels.net/biology-qualifiers/">
            <rdf:Description rdf:about="#s1">
              <bqbiol:hasPart>
                <rdf:Bag>
                  <rdf:li rdf:resource="urn:miriam:uniprot:P37840"/>
                </rdf:Bag>
              </bqbiol:hasPart>
              <bqbiol:hasPart>
                <rdf:Bag>
                  <rdf:li rdf:resource="urn:miriam:chebi:CHEBI:18243"/>
                </rdf:Bag>
              </bqbiol:hasPart>
            </rdf:Description>
          </rdf:RDF>
        </annotation>
      </species>
      <species id="s2" constant="false" initialAmount="8" hasOnlySubstanceUnits="false" name="DopModWTasyn4" metaid="s2" boundaryCondition="false" substanceUnits="substance" compartment="c1">
        <annotation>          <rdf:RDF xmlns:rdf="http://www.w3.org/1999/02/22-rdf-syntax-ns#" xmlns:bqmodel="http://biomodels.net/model-qualifiers/" xmlns:vCard="http://www.w3.org/2001/vcard-rdf/3.0#" xmlns:dcterms="http://purl.org/dc/terms/" xmlns:dc="http://purl.org/dc/elements/1.1/" xmlns:bqbiol="http://biomodels.net/biology-qualifiers/">
            <rdf:Description rdf:about="#s2">
              <bqbiol:hasPart>
                <rdf:Bag>
                  <rdf:li rdf:resource="urn:miriam:chebi:CHEBI:18243"/>
                </rdf:Bag>
              </bqbiol:hasPart>
              <bqbiol:hasPart>
                <rdf:Bag>
                  <rdf:li rdf:resource="urn:miriam:uniprot:P37840"/>
                </rdf:Bag>
              </bqbiol:hasPart>
            </rdf:Description>
          </rdf:RDF>
        </annotation>
      </species>
      <species id="s3" constant="true" initialAmount="1" hasOnlySubstanceUnits="false" name="SOURCE" metaid="s3" boundaryCondition="true" substanceUnits="substance" compartment="c1">
        <annotation>          <rdf:RDF xmlns:rdf="http://www.w3.org/1999/02/22-rdf-syntax-ns#" xmlns:bqmodel="http://biomodels.net/model-qualifiers/" xmlns:vCard="http://www.w3.org/2001/vcard-rdf/3.0#" xmlns:dcterms="http://purl.org/dc/terms/" xmlns:dc="http://purl.org/dc/elements/1.1/" xmlns:bqbiol="http://biomodels.net/biology-qualifiers/">
            <rdf:Description rdf:about="#s3">
              <bqbiol:isVersionOf>
                <rdf:Bag>
                  <rdf:li rdf:resource="urn:miriam:go:GO:0006412"/>
                </rdf:Bag>
              </bqbiol:isVersionOf>
              <bqbiol:isVersionOf>
                <rdf:Bag>
                  <rdf:li rdf:resource="urn:miriam:go:GO:0006351"/>
                </rdf:Bag>
              </bqbiol:isVersionOf>
            </rdf:Description>
          </rdf:RDF>
        </annotation>
      </species>
      <species id="s5" constant="false" initialAmount="8" hasOnlySubstanceUnits="false" name="DopModWTasyn3" metaid="s5" boundaryCondition="false" substanceUnits="substance" compartment="c1">
        <annotation>          <rdf:RDF xmlns:rdf="http://www.w3.org/1999/02/22-rdf-syntax-ns#" xmlns:bqmodel="http://biomodels.net/model-qualifiers/" xmlns:vCard="http://www.w3.org/2001/vcard-rdf/3.0#" xmlns:dcterms="http://purl.org/dc/terms/" xmlns:dc="http://purl.org/dc/elements/1.1/" xmlns:bqbiol="http://biomodels.net/biology-qualifiers/">
            <rdf:Description rdf:about="#s5">
              <bqbiol:hasPart>
                <rdf:Bag>
                  <rdf:li rdf:resource="urn:miriam:chebi:CHEBI:18243"/>
                </rdf:Bag>
              </bqbiol:hasPart>
              <bqbiol:hasPart>
                <rdf:Bag>
                  <rdf:li rdf:resource="urn:miriam:uniprot:P37840"/>
                </rdf:Bag>
              </bqbiol:hasPart>
            </rdf:Description>
          </rdf:RDF>
        </annotation>
      </species>
      <species id="s6" constant="false" initialAmount="0" hasOnlySubstanceUnits="false" name="DopModWTasyn2" metaid="s6" boundaryCondition="false" substanceUnits="substance" compartment="c1">
        <annotation>          <rdf:RDF xmlns:rdf="http://www.w3.org/1999/02/22-rdf-syntax-ns#" xmlns:bqmodel="http://biomodels.net/model-qualifiers/" xmlns:vCard="http://www.w3.org/2001/vcard-rdf/3.0#" xmlns:dcterms="http://purl.org/dc/terms/" xmlns:dc="http://purl.org/dc/elements/1.1/" xmlns:bqbiol="http://biomodels.net/biology-qualifiers/">
            <rdf:Description rdf:about="#s6">
              <bqbiol:hasPart>
                <rdf:Bag>
                  <rdf:li rdf:resource="urn:miriam:chebi:CHEBI:18243"/>
                </rdf:Bag>
              </bqbiol:hasPart>
              <bqbiol:hasPart>
                <rdf:Bag>
                  <rdf:li rdf:resource="urn:miriam:uniprot:P37840"/>
                </rdf:Bag>
              </bqbiol:hasPart>
            </rdf:Description>
          </rdf:RDF>
        </annotation>
      </species>
      <species id="s7" constant="false" initialAmount="953" hasOnlySubstanceUnits="false" name="DopModWTasyn" metaid="s7" boundaryCondition="false" substanceUnits="substance" compartment="c1">
        <annotation>          <rdf:RDF xmlns:rdf="http://www.w3.org/1999/02/22-rdf-syntax-ns#" xmlns:bqmodel="http://biomodels.net/model-qualifiers/" xmlns:vCard="http://www.w3.org/2001/vcard-rdf/3.0#" xmlns:dcterms="http://purl.org/dc/terms/" xmlns:dc="http://purl.org/dc/elements/1.1/" xmlns:bqbiol="http://biomodels.net/biology-qualifiers/">
            <rdf:Description rdf:about="#s7">
              <bqbiol:hasPart>
                <rdf:Bag>
                  <rdf:li rdf:resource="urn:miriam:uniprot:P37840"/>
                </rdf:Bag>
              </bqbiol:hasPart>
            </rdf:Description>
          </rdf:RDF>
        </annotation>
      </species>
      <species id="s17" constant="false" initialAmount="1650" hasOnlySubstanceUnits="false" name="WTasyn" metaid="s17" boundaryCondition="false" substanceUnits="substance" compartment="c1">
        <annotation>          <rdf:RDF xmlns:rdf="http://www.w3.org/1999/02/22-rdf-syntax-ns#" xmlns:bqmodel="http://biomodels.net/model-qualifiers/" xmlns:vCard="http://www.w3.org/2001/vcard-rdf/3.0#" xmlns:dcterms="http://purl.org/dc/terms/" xmlns:dc="http://purl.org/dc/elements/1.1/" xmlns:bqbiol="http://biomodels.net/biology-qualifiers/">
            <rdf:Description rdf:about="#s17">
              <bqbiol:is>
                <rdf:Bag>
                  <rdf:li rdf:resource="urn:miriam:uniprot:P37840"/>
                </rdf:Bag>
              </bqbiol:is>
            </rdf:Description>
          </rdf:RDF>
        </annotation>
      </species>
      <species id="s18" constant="false" initialAmount="22" hasOnlySubstanceUnits="false" name="WTasyn2" metaid="s18" boundaryCondition="false" substanceUnits="substance" compartment="c1">
        <annotation>          <rdf:RDF xmlns:rdf="http://www.w3.org/1999/02/22-rdf-syntax-ns#" xmlns:bqmodel="http://biomodels.net/model-qualifiers/" xmlns:vCard="http://www.w3.org/2001/vcard-rdf/3.0#" xmlns:dcterms="http://purl.org/dc/terms/" xmlns:dc="http://purl.org/dc/elements/1.1/" xmlns:bqbiol="http://biomodels.net/biology-qualifiers/">
            <rdf:Description rdf:about="#s18">
              <bqbiol:hasPart>
                <rdf:Bag>
                  <rdf:li rdf:resource="urn:miriam:uniprot:P37840"/>
                </rdf:Bag>
              </bqbiol:hasPart>
            </rdf:Description>
          </rdf:RDF>
        </annotation>
      </species>
      <species id="s20" constant="false" initialAmount="8" hasOnlySubstanceUnits="false" name="WTasyn3" metaid="s20" boundaryCondition="false" substanceUnits="substance" compartment="c1">
        <annotation>          <rdf:RDF xmlns:rdf="http://www.w3.org/1999/02/22-rdf-syntax-ns#" xmlns:bqmodel="http://biomodels.net/model-qualifiers/" xmlns:vCard="http://www.w3.org/2001/vcard-rdf/3.0#" xmlns:dcterms="http://purl.org/dc/terms/" xmlns:dc="http://purl.org/dc/elements/1.1/" xmlns:bqbiol="http://biomodels.net/biology-qualifiers/">
            <rdf:Description rdf:about="#s20">
              <bqbiol:hasPart>
                <rdf:Bag>
                  <rdf:li rdf:resource="urn:miriam:uniprot:P37840"/>
                </rdf:Bag>
              </bqbiol:hasPart>
            </rdf:Description>
          </rdf:RDF>
        </annotation>
      </species>
      <species id="s21" constant="false" initialAmount="8" hasOnlySubstanceUnits="false" name="DopModWTasyn6" metaid="s21" boundaryCondition="false" substanceUnits="substance" compartment="c1">
        <annotation>          <rdf:RDF xmlns:rdf="http://www.w3.org/1999/02/22-rdf-syntax-ns#" xmlns:bqmodel="http://biomodels.net/model-qualifiers/" xmlns:vCard="http://www.w3.org/2001/vcard-rdf/3.0#" xmlns:dcterms="http://purl.org/dc/terms/" xmlns:dc="http://purl.org/dc/elements/1.1/" xmlns:bqbiol="http://biomodels.net/biology-qualifiers/">
            <rdf:Description rdf:about="#s21">
              <bqbiol:hasPart>
                <rdf:Bag>
                  <rdf:li rdf:resource="urn:miriam:uniprot:P37840"/>
                </rdf:Bag>
              </bqbiol:hasPart>
              <bqbiol:hasPart>
                <rdf:Bag>
                  <rdf:li rdf:resource="urn:miriam:chebi:CHEBI:18243"/>
                </rdf:Bag>
              </bqbiol:hasPart>
            </rdf:Description>
          </rdf:RDF>
        </annotation>
      </species>
      <species id="s22" constant="false" initialAmount="750" hasOnlySubstanceUnits="false" name="Dopamine" metaid="s22" boundaryCondition="false" substanceUnits="substance" compartment="c1">
        <annotation>          <rdf:RDF xmlns:rdf="http://www.w3.org/1999/02/22-rdf-syntax-ns#" xmlns:bqmodel="http://biomodels.net/model-qualifiers/" xmlns:vCard="http://www.w3.org/2001/vcard-rdf/3.0#" xmlns:dcterms="http://purl.org/dc/terms/" xmlns:dc="http://purl.org/dc/elements/1.1/" xmlns:bqbiol="http://biomodels.net/biology-qualifiers/">
            <rdf:Description rdf:about="#s22">
              <bqbiol:is>
                <rdf:Bag>
                  <rdf:li rdf:resource="urn:miriam:chebi:CHEBI:18243"/>
                </rdf:Bag>
              </bqbiol:is>
            </rdf:Description>
          </rdf:RDF>
        </annotation>
      </species>
      <species id="s23" constant="false" initialAmount="8" hasOnlySubstanceUnits="false" name="WTasyn5" metaid="s23" boundaryCondition="false" substanceUnits="substance" compartment="c1">
        <annotation>          <rdf:RDF xmlns:rdf="http://www.w3.org/1999/02/22-rdf-syntax-ns#" xmlns:bqmodel="http://biomodels.net/model-qualifiers/" xmlns:vCard="http://www.w3.org/2001/vcard-rdf/3.0#" xmlns:dcterms="http://purl.org/dc/terms/" xmlns:dc="http://purl.org/dc/elements/1.1/" xmlns:bqbiol="http://biomodels.net/biology-qualifiers/">
            <rdf:Description rdf:about="#s23">
              <bqbiol:hasPart>
                <rdf:Bag>
                  <rdf:li rdf:resource="urn:miriam:uniprot:P37840"/>
                </rdf:Bag>
              </bqbiol:hasPart>
            </rdf:Description>
          </rdf:RDF>
        </annotation>
      </species>
      <species id="s24" constant="false" initialAmount="8" hasOnlySubstanceUnits="false" name="WTasyn4" metaid="s24" boundaryCondition="false" substanceUnits="substance" compartment="c1">
        <annotation>          <rdf:RDF xmlns:rdf="http://www.w3.org/1999/02/22-rdf-syntax-ns#" xmlns:bqmodel="http://biomodels.net/model-qualifiers/" xmlns:vCard="http://www.w3.org/2001/vcard-rdf/3.0#" xmlns:dcterms="http://purl.org/dc/terms/" xmlns:dc="http://purl.org/dc/elements/1.1/" xmlns:bqbiol="http://biomodels.net/biology-qualifiers/">
            <rdf:Description rdf:about="#s24">
              <bqbiol:hasPart>
                <rdf:Bag>
                  <rdf:li rdf:resource="urn:miriam:uniprot:P37840"/>
                </rdf:Bag>
              </bqbiol:hasPart>
            </rdf:Description>
          </rdf:RDF>
        </annotation>
      </species>
      <species id="s25" constant="false" initialAmount="8" hasOnlySubstanceUnits="false" name="DopModWTasyn7" metaid="s25" boundaryCondition="false" substanceUnits="substance" compartment="c1">
        <annotation>          <rdf:RDF xmlns:rdf="http://www.w3.org/1999/02/22-rdf-syntax-ns#" xmlns:bqmodel="http://biomodels.net/model-qualifiers/" xmlns:vCard="http://www.w3.org/2001/vcard-rdf/3.0#" xmlns:dcterms="http://purl.org/dc/terms/" xmlns:dc="http://purl.org/dc/elements/1.1/" xmlns:bqbiol="http://biomodels.net/biology-qualifiers/">
            <rdf:Description rdf:about="#s25">
              <bqbiol:hasPart>
                <rdf:Bag>
                  <rdf:li rdf:resource="urn:miriam:chebi:CHEBI:18243"/>
                </rdf:Bag>
              </bqbiol:hasPart>
              <bqbiol:hasPart>
                <rdf:Bag>
                  <rdf:li rdf:resource="urn:miriam:uniprot:P37840"/>
                </rdf:Bag>
              </bqbiol:hasPart>
            </rdf:Description>
          </rdf:RDF>
        </annotation>
      </species>
      <species id="s26" constant="false" initialAmount="8" hasOnlySubstanceUnits="false" name="DopModWTasyn8" metaid="s26" boundaryCondition="false" substanceUnits="substance" compartment="c1">
        <annotation>          <rdf:RDF xmlns:rdf="http://www.w3.org/1999/02/22-rdf-syntax-ns#" xmlns:bqmodel="http://biomodels.net/model-qualifiers/" xmlns:vCard="http://www.w3.org/2001/vcard-rdf/3.0#" xmlns:dcterms="http://purl.org/dc/terms/" xmlns:dc="http://purl.org/dc/elements/1.1/" xmlns:bqbiol="http://biomodels.net/biology-qualifiers/">
            <rdf:Description rdf:about="#s26">
              <bqbiol:hasPart>
                <rdf:Bag>
                  <rdf:li rdf:resource="urn:miriam:uniprot:P37840"/>
                </rdf:Bag>
              </bqbiol:hasPart>
              <bqbiol:hasPart>
                <rdf:Bag>
                  <rdf:li rdf:resource="urn:miriam:chebi:CHEBI:18243"/>
                </rdf:Bag>
              </bqbiol:hasPart>
            </rdf:Description>
          </rdf:RDF>
        </annotation>
      </species>
      <species id="s27" constant="false" initialAmount="8" hasOnlySubstanceUnits="false" name="DopModWTasyn9" metaid="s27" boundaryCondition="false" substanceUnits="substance" compartment="c1">
        <annotation>          <rdf:RDF xmlns:rdf="http://www.w3.org/1999/02/22-rdf-syntax-ns#" xmlns:bqmodel="http://biomodels.net/model-qualifiers/" xmlns:vCard="http://www.w3.org/2001/vcard-rdf/3.0#" xmlns:dcterms="http://purl.org/dc/terms/" xmlns:dc="http://purl.org/dc/elements/1.1/" xmlns:bqbiol="http://biomodels.net/biology-qualifiers/">
            <rdf:Description rdf:about="#s27">
              <bqbiol:hasPart>
                <rdf:Bag>
                  <rdf:li rdf:resource="urn:miriam:uniprot:P37840"/>
                </rdf:Bag>
              </bqbiol:hasPart>
              <bqbiol:hasPart>
                <rdf:Bag>
                  <rdf:li rdf:resource="urn:miriam:chebi:CHEBI:18243"/>
                </rdf:Bag>
              </bqbiol:hasPart>
            </rdf:Description>
          </rdf:RDF>
        </annotation>
      </species>
      <species id="s29" constant="false" initialAmount="8" hasOnlySubstanceUnits="false" name="WTasyn9" metaid="s29" boundaryCondition="false" substanceUnits="substance" compartment="c1">
        <annotation>          <rdf:RDF xmlns:rdf="http://www.w3.org/1999/02/22-rdf-syntax-ns#" xmlns:bqmodel="http://biomodels.net/model-qualifiers/" xmlns:vCard="http://www.w3.org/2001/vcard-rdf/3.0#" xmlns:dcterms="http://purl.org/dc/terms/" xmlns:dc="http://purl.org/dc/elements/1.1/" xmlns:bqbiol="http://biomodels.net/biology-qualifiers/">
            <rdf:Description rdf:about="#s29">
              <bqbiol:hasPart>
                <rdf:Bag>
                  <rdf:li rdf:resource="urn:miriam:uniprot:P37840"/>
                </rdf:Bag>
              </bqbiol:hasPart>
            </rdf:Description>
          </rdf:RDF>
        </annotation>
      </species>
      <species id="s30" constant="false" initialAmount="8" hasOnlySubstanceUnits="false" name="WTasyn8" metaid="s30" boundaryCondition="false" substanceUnits="substance" compartment="c1">
        <annotation>          <rdf:RDF xmlns:rdf="http://www.w3.org/1999/02/22-rdf-syntax-ns#" xmlns:bqmodel="http://biomodels.net/model-qualifiers/" xmlns:vCard="http://www.w3.org/2001/vcard-rdf/3.0#" xmlns:dcterms="http://purl.org/dc/terms/" xmlns:dc="http://purl.org/dc/elements/1.1/" xmlns:bqbiol="http://biomodels.net/biology-qualifiers/">
            <rdf:Description rdf:about="#s30">
              <bqbiol:hasPart>
                <rdf:Bag>
                  <rdf:li rdf:resource="urn:miriam:uniprot:P37840"/>
                </rdf:Bag>
              </bqbiol:hasPart>
            </rdf:Description>
          </rdf:RDF>
        </annotation>
      </species>
      <species id="s31" constant="false" initialAmount="8" hasOnlySubstanceUnits="false" name="WTasyn7" metaid="s31" boundaryCondition="false" substanceUnits="substance" compartment="c1">
        <annotation>          <rdf:RDF xmlns:rdf="http://www.w3.org/1999/02/22-rdf-syntax-ns#" xmlns:bqmodel="http://biomodels.net/model-qualifiers/" xmlns:vCard="http://www.w3.org/2001/vcard-rdf/3.0#" xmlns:dcterms="http://purl.org/dc/terms/" xmlns:dc="http://purl.org/dc/elements/1.1/" xmlns:bqbiol="http://biomodels.net/biology-qualifiers/">
            <rdf:Description rdf:about="#s31">
              <bqbiol:hasPart>
                <rdf:Bag>
                  <rdf:li rdf:resource="urn:miriam:uniprot:P37840"/>
                </rdf:Bag>
              </bqbiol:hasPart>
            </rdf:Description>
          </rdf:RDF>
        </annotation>
      </species>
      <species id="s32" constant="false" initialAmount="8" hasOnlySubstanceUnits="false" name="WTasyn6" metaid="s32" boundaryCondition="false" substanceUnits="substance" compartment="c1">
        <annotation>          <rdf:RDF xmlns:rdf="http://www.w3.org/1999/02/22-rdf-syntax-ns#" xmlns:bqmodel="http://biomodels.net/model-qualifiers/" xmlns:vCard="http://www.w3.org/2001/vcard-rdf/3.0#" xmlns:dcterms="http://purl.org/dc/terms/" xmlns:dc="http://purl.org/dc/elements/1.1/" xmlns:bqbiol="http://biomodels.net/biology-qualifiers/">
            <rdf:Description rdf:about="#s32">
              <bqbiol:hasPart>
                <rdf:Bag>
                  <rdf:li rdf:resource="urn:miriam:uniprot:P37840"/>
                </rdf:Bag>
              </bqbiol:hasPart>
            </rdf:Description>
          </rdf:RDF>
        </annotation>
      </species>
      <species id="s33" constant="false" initialAmount="0" hasOnlySubstanceUnits="false" name="HigherWTasynSPC" metaid="s33" boundaryCondition="false" substanceUnits="substance" compartment="c1">
        <annotation>          <rdf:RDF xmlns:rdf="http://www.w3.org/1999/02/22-rdf-syntax-ns#" xmlns:bqmodel="http://biomodels.net/model-qualifiers/" xmlns:vCard="http://www.w3.org/2001/vcard-rdf/3.0#" xmlns:dcterms="http://purl.org/dc/terms/" xmlns:dc="http://purl.org/dc/elements/1.1/" xmlns:bqbiol="http://biomodels.net/biology-qualifiers/">
            <rdf:Description rdf:about="#s33">
              <bqbiol:hasPart>
                <rdf:Bag>
                  <rdf:li rdf:resource="urn:miriam:uniprot:P37840"/>
                </rdf:Bag>
              </bqbiol:hasPart>
            </rdf:Description>
          </rdf:RDF>
        </annotation>
      </species>
      <species id="s35" constant="false" initialAmount="1500" hasOnlySubstanceUnits="false" name="Proteasome" metaid="s35" boundaryCondition="false" substanceUnits="substance" compartment="c1">
        <annotation>          <rdf:RDF xmlns:rdf="http://www.w3.org/1999/02/22-rdf-syntax-ns#" xmlns:bqmodel="http://biomodels.net/model-qualifiers/" xmlns:vCard="http://www.w3.org/2001/vcard-rdf/3.0#" xmlns:dcterms="http://purl.org/dc/terms/" xmlns:dc="http://purl.org/dc/elements/1.1/" xmlns:bqbiol="http://biomodels.net/biology-qualifiers/">
            <rdf:Description rdf:about="#s35">
              <bqbiol:isVersionOf>
                <rdf:Bag>
                  <rdf:li rdf:resource="urn:miriam:go:GO:0000502"/>
                </rdf:Bag>
              </bqbiol:isVersionOf>
            </rdf:Description>
          </rdf:RDF>
        </annotation>
      </species>
      <species id="s51" constant="false" initialAmount="200" hasOnlySubstanceUnits="false" name="Lamp2a" metaid="s51" boundaryCondition="false" substanceUnits="substance" compartment="c3">
        <annotation>          <rdf:RDF xmlns:rdf="http://www.w3.org/1999/02/22-rdf-syntax-ns#" xmlns:bqmodel="http://biomodels.net/model-qualifiers/" xmlns:vCard="http://www.w3.org/2001/vcard-rdf/3.0#" xmlns:dcterms="http://purl.org/dc/terms/" xmlns:dc="http://purl.org/dc/elements/1.1/" xmlns:bqbiol="http://biomodels.net/biology-qualifiers/">
            <rdf:Description rdf:about="#s51">
              <bqbiol:is>
                <rdf:Bag>
                  <rdf:li rdf:resource="urn:miriam:uniprot:P13473"/>
                </rdf:Bag>
              </bqbiol:is>
            </rdf:Description>
          </rdf:RDF>
        </annotation>
      </species>
      <species id="s52" constant="false" initialAmount="0" hasOnlySubstanceUnits="false" name="WTasyn" metaid="s52" boundaryCondition="false" substanceUnits="substance" compartment="c3">
        <annotation>          <rdf:RDF xmlns:rdf="http://www.w3.org/1999/02/22-rdf-syntax-ns#" xmlns:bqmodel="http://biomodels.net/model-qualifiers/" xmlns:vCard="http://www.w3.org/2001/vcard-rdf/3.0#" xmlns:dcterms="http://purl.org/dc/terms/" xmlns:dc="http://purl.org/dc/elements/1.1/" xmlns:bqbiol="http://biomodels.net/biology-qualifiers/">
            <rdf:Description rdf:about="#s52">
              <bqbiol:isVersionOf>
                <rdf:Bag>
                  <rdf:li rdf:resource="urn:miriam:uniprot:P37840"/>
                </rdf:Bag>
              </bqbiol:isVersionOf>
            </rdf:Description>
          </rdf:RDF>
        </annotation>
      </species>
      <species id="s53" constant="false" initialAmount="0" hasOnlySubstanceUnits="false" name="WTasyn2" metaid="s53" boundaryCondition="false" substanceUnits="substance" compartment="c3">
        <annotation>          <rdf:RDF xmlns:rdf="http://www.w3.org/1999/02/22-rdf-syntax-ns#" xmlns:bqmodel="http://biomodels.net/model-qualifiers/" xmlns:vCard="http://www.w3.org/2001/vcard-rdf/3.0#" xmlns:dcterms="http://purl.org/dc/terms/" xmlns:dc="http://purl.org/dc/elements/1.1/" xmlns:bqbiol="http://biomodels.net/biology-qualifiers/">
            <rdf:Description rdf:about="#s53">
              <bqbiol:isVersionOf>
                <rdf:Bag>
                  <rdf:li rdf:resource="urn:miriam:uniprot:P37840"/>
                </rdf:Bag>
              </bqbiol:isVersionOf>
            </rdf:Description>
          </rdf:RDF>
        </annotation>
      </species>
      <species id="s78" constant="false" initialAmount="0" hasOnlySubstanceUnits="false" name="WTasyndegr" metaid="s78" boundaryCondition="false" substanceUnits="substance" compartment="c3">
        <annotation>          <rdf:RDF xmlns:rdf="http://www.w3.org/1999/02/22-rdf-syntax-ns#" xmlns:bqmodel="http://biomodels.net/model-qualifiers/" xmlns:vCard="http://www.w3.org/2001/vcard-rdf/3.0#" xmlns:dcterms="http://purl.org/dc/terms/" xmlns:dc="http://purl.org/dc/elements/1.1/" xmlns:bqbiol="http://biomodels.net/biology-qualifiers/">
            <rdf:Description rdf:about="#s78">
              <bqbiol:isVersionOf>
                <rdf:Bag>
                  <rdf:li rdf:resource="urn:miriam:uniprot:P37840"/>
                </rdf:Bag>
              </bqbiol:isVersionOf>
            </rdf:Description>
          </rdf:RDF>
        </annotation>
      </species>
      <species id="s85" constant="false" initialAmount="0" hasOnlySubstanceUnits="false" name="WTasyn2degr" metaid="s85" boundaryCondition="false" substanceUnits="substance" compartment="c3">
        <annotation>          <rdf:RDF xmlns:rdf="http://www.w3.org/1999/02/22-rdf-syntax-ns#" xmlns:bqmodel="http://biomodels.net/model-qualifiers/" xmlns:vCard="http://www.w3.org/2001/vcard-rdf/3.0#" xmlns:dcterms="http://purl.org/dc/terms/" xmlns:dc="http://purl.org/dc/elements/1.1/" xmlns:bqbiol="http://biomodels.net/biology-qualifiers/">
            <rdf:Description rdf:about="#s85">
              <bqbiol:isVersionOf>
                <rdf:Bag>
                  <rdf:li rdf:resource="urn:miriam:uniprot:P37840"/>
                </rdf:Bag>
              </bqbiol:isVersionOf>
            </rdf:Description>
          </rdf:RDF>
        </annotation>
      </species>
      <species id="s107" constant="false" initialAmount="0" hasOnlySubstanceUnits="false" name="WTasyn2merM/Adegr" metaid="s107" boundaryCondition="false" substanceUnits="substance" compartment="c2">
        <annotation>          <rdf:RDF xmlns:rdf="http://www.w3.org/1999/02/22-rdf-syntax-ns#" xmlns:bqmodel="http://biomodels.net/model-qualifiers/" xmlns:vCard="http://www.w3.org/2001/vcard-rdf/3.0#" xmlns:dcterms="http://purl.org/dc/terms/" xmlns:dc="http://purl.org/dc/elements/1.1/" xmlns:bqbiol="http://biomodels.net/biology-qualifiers/">
            <rdf:Description rdf:about="#s107">
              <bqbiol:isVersionOf>
                <rdf:Bag>
                  <rdf:li rdf:resource="urn:miriam:uniprot:P37840"/>
                </rdf:Bag>
              </bqbiol:isVersionOf>
            </rdf:Description>
          </rdf:RDF>
        </annotation>
      </species>
      <species id="s108" constant="false" initialAmount="0" hasOnlySubstanceUnits="false" name="WTasyn3merM/Adegr" metaid="s108" boundaryCondition="false" substanceUnits="substance" compartment="c2">
        <annotation>          <rdf:RDF xmlns:rdf="http://www.w3.org/1999/02/22-rdf-syntax-ns#" xmlns:bqmodel="http://biomodels.net/model-qualifiers/" xmlns:vCard="http://www.w3.org/2001/vcard-rdf/3.0#" xmlns:dcterms="http://purl.org/dc/terms/" xmlns:dc="http://purl.org/dc/elements/1.1/" xmlns:bqbiol="http://biomodels.net/biology-qualifiers/">
            <rdf:Description rdf:about="#s108">
              <bqbiol:isVersionOf>
                <rdf:Bag>
                  <rdf:li rdf:resource="urn:miriam:uniprot:P37840"/>
                </rdf:Bag>
              </bqbiol:isVersionOf>
            </rdf:Description>
          </rdf:RDF>
        </annotation>
      </species>
      <species id="s109" constant="false" initialAmount="0" hasOnlySubstanceUnits="false" name="WTasyn4merM/Adegrr" metaid="s109" boundaryCondition="false" substanceUnits="substance" compartment="c2">
        <annotation>          <rdf:RDF xmlns:rdf="http://www.w3.org/1999/02/22-rdf-syntax-ns#" xmlns:bqmodel="http://biomodels.net/model-qualifiers/" xmlns:vCard="http://www.w3.org/2001/vcard-rdf/3.0#" xmlns:dcterms="http://purl.org/dc/terms/" xmlns:dc="http://purl.org/dc/elements/1.1/" xmlns:bqbiol="http://biomodels.net/biology-qualifiers/">
            <rdf:Description rdf:about="#s109">
              <bqbiol:isVersionOf>
                <rdf:Bag>
                  <rdf:li rdf:resource="urn:miriam:uniprot:P37840"/>
                </rdf:Bag>
              </bqbiol:isVersionOf>
            </rdf:Description>
          </rdf:RDF>
        </annotation>
      </species>
      <species id="s110" constant="false" initialAmount="0" hasOnlySubstanceUnits="false" name="WTasyn5merM/Adegr" metaid="s110" boundaryCondition="false" substanceUnits="substance" compartment="c2">
        <annotation>          <rdf:RDF xmlns:rdf="http://www.w3.org/1999/02/22-rdf-syntax-ns#" xmlns:bqmodel="http://biomodels.net/model-qualifiers/" xmlns:vCard="http://www.w3.org/2001/vcard-rdf/3.0#" xmlns:dcterms="http://purl.org/dc/terms/" xmlns:dc="http://purl.org/dc/elements/1.1/" xmlns:bqbiol="http://biomodels.net/biology-qualifiers/">
            <rdf:Description rdf:about="#s110">
              <bqbiol:isVersionOf>
                <rdf:Bag>
                  <rdf:li rdf:resource="urn:miriam:uniprot:P37840"/>
                </rdf:Bag>
              </bqbiol:isVersionOf>
            </rdf:Description>
          </rdf:RDF>
        </annotation>
      </species>
      <species id="s111" constant="false" initialAmount="0" hasOnlySubstanceUnits="false" name="WTasyn6merM/Adegr" metaid="s111" boundaryCondition="false" substanceUnits="substance" compartment="c2">
        <annotation>          <rdf:RDF xmlns:rdf="http://www.w3.org/1999/02/22-rdf-syntax-ns#" xmlns:bqmodel="http://biomodels.net/model-qualifiers/" xmlns:vCard="http://www.w3.org/2001/vcard-rdf/3.0#" xmlns:dcterms="http://purl.org/dc/terms/" xmlns:dc="http://purl.org/dc/elements/1.1/" xmlns:bqbiol="http://biomodels.net/biology-qualifiers/">
            <rdf:Description rdf:about="#s111">
              <bqbiol:isVersionOf>
                <rdf:Bag>
                  <rdf:li rdf:resource="urn:miriam:uniprot:P37840"/>
                </rdf:Bag>
              </bqbiol:isVersionOf>
            </rdf:Description>
          </rdf:RDF>
        </annotation>
      </species>
      <species id="s112" constant="false" initialAmount="0" hasOnlySubstanceUnits="false" name="WTasyn7merM/Adegr" metaid="s112" boundaryCondition="false" substanceUnits="substance" compartment="c2">
        <annotation>          <rdf:RDF xmlns:rdf="http://www.w3.org/1999/02/22-rdf-syntax-ns#" xmlns:bqmodel="http://biomodels.net/model-qualifiers/" xmlns:vCard="http://www.w3.org/2001/vcard-rdf/3.0#" xmlns:dcterms="http://purl.org/dc/terms/" xmlns:dc="http://purl.org/dc/elements/1.1/" xmlns:bqbiol="http://biomodels.net/biology-qualifiers/">
            <rdf:Description rdf:about="#s112">
              <bqbiol:isVersionOf>
                <rdf:Bag>
                  <rdf:li rdf:resource="urn:miriam:uniprot:P37840"/>
                </rdf:Bag>
              </bqbiol:isVersionOf>
            </rdf:Description>
          </rdf:RDF>
        </annotation>
      </species>
      <species id="s113" constant="false" initialAmount="0" hasOnlySubstanceUnits="false" name="WTasyn8merM/Adegr" metaid="s113" boundaryCondition="false" substanceUnits="substance" compartment="c2">
        <annotation>          <rdf:RDF xmlns:rdf="http://www.w3.org/1999/02/22-rdf-syntax-ns#" xmlns:bqmodel="http://biomodels.net/model-qualifiers/" xmlns:vCard="http://www.w3.org/2001/vcard-rdf/3.0#" xmlns:dcterms="http://purl.org/dc/terms/" xmlns:dc="http://purl.org/dc/elements/1.1/" xmlns:bqbiol="http://biomodels.net/biology-qualifiers/">
            <rdf:Description rdf:about="#s113">
              <bqbiol:isVersionOf>
                <rdf:Bag>
                  <rdf:li rdf:resource="urn:miriam:uniprot:P37840"/>
                </rdf:Bag>
              </bqbiol:isVersionOf>
            </rdf:Description>
          </rdf:RDF>
        </annotation>
      </species>
      <species id="s200" constant="false" initialAmount="0" hasOnlySubstanceUnits="false" name="Dopamine_degraded" metaid="s200" boundaryCondition="false" substanceUnits="substance" compartment="c1">
        <annotation>          <rdf:RDF xmlns:rdf="http://www.w3.org/1999/02/22-rdf-syntax-ns#" xmlns:bqmodel="http://biomodels.net/model-qualifiers/" xmlns:vCard="http://www.w3.org/2001/vcard-rdf/3.0#" xmlns:dcterms="http://purl.org/dc/terms/" xmlns:dc="http://purl.org/dc/elements/1.1/" xmlns:bqbiol="http://biomodels.net/biology-qualifiers/">
            <rdf:Description rdf:about="#s200">
              <bqbiol:isVersionOf>
                <rdf:Bag>
                  <rdf:li rdf:resource="urn:miriam:chebi:CHEBI:18243"/>
                </rdf:Bag>
              </bqbiol:isVersionOf>
            </rdf:Description>
          </rdf:RDF>
        </annotation>
      </species>
      <species id="s211" constant="false" initialAmount="0" hasOnlySubstanceUnits="false" name="WTasyn2merCMADegr" metaid="s211" boundaryCondition="false" substanceUnits="substance" compartment="c3">
        <annotation>          <rdf:RDF xmlns:rdf="http://www.w3.org/1999/02/22-rdf-syntax-ns#" xmlns:bqmodel="http://biomodels.net/model-qualifiers/" xmlns:vCard="http://www.w3.org/2001/vcard-rdf/3.0#" xmlns:dcterms="http://purl.org/dc/terms/" xmlns:dc="http://purl.org/dc/elements/1.1/" xmlns:bqbiol="http://biomodels.net/biology-qualifiers/">
            <rdf:Description rdf:about="#s211">
              <bqbiol:hasPart>
                <rdf:Bag>
                  <rdf:li rdf:resource="urn:miriam:uniprot:P37840"/>
                </rdf:Bag>
              </bqbiol:hasPart>
              <bqbiol:hasPart>
                <rdf:Bag>
                  <rdf:li rdf:resource="urn:miriam:uniprot:P13473"/>
                </rdf:Bag>
              </bqbiol:hasPart>
            </rdf:Description>
          </rdf:RDF>
        </annotation>
      </species>
      <species id="s213" constant="false" initialAmount="0" hasOnlySubstanceUnits="false" name="WTasynCMADegr" metaid="s213" boundaryCondition="false" substanceUnits="substance" compartment="c3">
        <annotation>          <rdf:RDF xmlns:rdf="http://www.w3.org/1999/02/22-rdf-syntax-ns#" xmlns:bqmodel="http://biomodels.net/model-qualifiers/" xmlns:vCard="http://www.w3.org/2001/vcard-rdf/3.0#" xmlns:dcterms="http://purl.org/dc/terms/" xmlns:dc="http://purl.org/dc/elements/1.1/" xmlns:bqbiol="http://biomodels.net/biology-qualifiers/">
            <rdf:Description rdf:about="#s213">
              <bqbiol:hasPart>
                <rdf:Bag>
                  <rdf:li rdf:resource="urn:miriam:uniprot:P13473"/>
                </rdf:Bag>
              </bqbiol:hasPart>
              <bqbiol:hasPart>
                <rdf:Bag>
                  <rdf:li rdf:resource="urn:miriam:uniprot:P37840"/>
                </rdf:Bag>
              </bqbiol:hasPart>
            </rdf:Description>
          </rdf:RDF>
        </annotation>
      </species>
      <species id="s381" constant="false" initialAmount="0" hasOnlySubstanceUnits="false" name="ProtWTasyn3" metaid="s381" boundaryCondition="false" substanceUnits="substance" compartment="c1">
        <annotation>          <rdf:RDF xmlns:rdf="http://www.w3.org/1999/02/22-rdf-syntax-ns#" xmlns:bqmodel="http://biomodels.net/model-qualifiers/" xmlns:vCard="http://www.w3.org/2001/vcard-rdf/3.0#" xmlns:dcterms="http://purl.org/dc/terms/" xmlns:dc="http://purl.org/dc/elements/1.1/" xmlns:bqbiol="http://biomodels.net/biology-qualifiers/">
            <rdf:Description rdf:about="#s381">
              <bqbiol:hasPart>
                <rdf:Bag>
                  <rdf:li rdf:resource="urn:miriam:uniprot:P37840"/>
                </rdf:Bag>
              </bqbiol:hasPart>
              <bqbiol:hasPart>
                <rdf:Bag>
                  <rdf:li rdf:resource="urn:miriam:go:GO:0000502"/>
                </rdf:Bag>
              </bqbiol:hasPart>
            </rdf:Description>
          </rdf:RDF>
        </annotation>
      </species>
      <species id="s383" constant="false" initialAmount="0" hasOnlySubstanceUnits="false" name="ProtWTasyn4" metaid="s383" boundaryCondition="false" substanceUnits="substance" compartment="c1">
        <annotation>          <rdf:RDF xmlns:rdf="http://www.w3.org/1999/02/22-rdf-syntax-ns#" xmlns:bqmodel="http://biomodels.net/model-qualifiers/" xmlns:vCard="http://www.w3.org/2001/vcard-rdf/3.0#" xmlns:dcterms="http://purl.org/dc/terms/" xmlns:dc="http://purl.org/dc/elements/1.1/" xmlns:bqbiol="http://biomodels.net/biology-qualifiers/">
            <rdf:Description rdf:about="#s383">
              <bqbiol:hasPart>
                <rdf:Bag>
                  <rdf:li rdf:resource="urn:miriam:uniprot:P37840"/>
                </rdf:Bag>
              </bqbiol:hasPart>
              <bqbiol:hasPart>
                <rdf:Bag>
                  <rdf:li rdf:resource="urn:miriam:go:GO:0000502"/>
                </rdf:Bag>
              </bqbiol:hasPart>
            </rdf:Description>
          </rdf:RDF>
        </annotation>
      </species>
      <species id="s385" constant="false" initialAmount="0" hasOnlySubstanceUnits="false" name="ProtWTasyn5" metaid="s385" boundaryCondition="false" substanceUnits="substance" compartment="c1">
        <annotation>          <rdf:RDF xmlns:rdf="http://www.w3.org/1999/02/22-rdf-syntax-ns#" xmlns:bqmodel="http://biomodels.net/model-qualifiers/" xmlns:vCard="http://www.w3.org/2001/vcard-rdf/3.0#" xmlns:dcterms="http://purl.org/dc/terms/" xmlns:dc="http://purl.org/dc/elements/1.1/" xmlns:bqbiol="http://biomodels.net/biology-qualifiers/">
            <rdf:Description rdf:about="#s385">
              <bqbiol:hasPart>
                <rdf:Bag>
                  <rdf:li rdf:resource="urn:miriam:uniprot:P37840"/>
                </rdf:Bag>
              </bqbiol:hasPart>
              <bqbiol:hasPart>
                <rdf:Bag>
                  <rdf:li rdf:resource="urn:miriam:go:GO:0000502"/>
                </rdf:Bag>
              </bqbiol:hasPart>
            </rdf:Description>
          </rdf:RDF>
        </annotation>
      </species>
      <species id="s387" constant="false" initialAmount="0" hasOnlySubstanceUnits="false" name="ProtWTasyn6" metaid="s387" boundaryCondition="false" substanceUnits="substance" compartment="c1">
        <annotation>          <rdf:RDF xmlns:rdf="http://www.w3.org/1999/02/22-rdf-syntax-ns#" xmlns:bqmodel="http://biomodels.net/model-qualifiers/" xmlns:vCard="http://www.w3.org/2001/vcard-rdf/3.0#" xmlns:dcterms="http://purl.org/dc/terms/" xmlns:dc="http://purl.org/dc/elements/1.1/" xmlns:bqbiol="http://biomodels.net/biology-qualifiers/">
            <rdf:Description rdf:about="#s387">
              <bqbiol:hasPart>
                <rdf:Bag>
                  <rdf:li rdf:resource="urn:miriam:uniprot:P37840"/>
                </rdf:Bag>
              </bqbiol:hasPart>
              <bqbiol:hasPart>
                <rdf:Bag>
                  <rdf:li rdf:resource="urn:miriam:go:GO:0000502"/>
                </rdf:Bag>
              </bqbiol:hasPart>
            </rdf:Description>
          </rdf:RDF>
        </annotation>
      </species>
      <species id="s389" constant="false" initialAmount="0" hasOnlySubstanceUnits="false" name="ProtWTasyn7" metaid="s389" boundaryCondition="false" substanceUnits="substance" compartment="c1">
        <annotation>          <rdf:RDF xmlns:rdf="http://www.w3.org/1999/02/22-rdf-syntax-ns#" xmlns:bqmodel="http://biomodels.net/model-qualifiers/" xmlns:vCard="http://www.w3.org/2001/vcard-rdf/3.0#" xmlns:dcterms="http://purl.org/dc/terms/" xmlns:dc="http://purl.org/dc/elements/1.1/" xmlns:bqbiol="http://biomodels.net/biology-qualifiers/">
            <rdf:Description rdf:about="#s389">
              <bqbiol:hasPart>
                <rdf:Bag>
                  <rdf:li rdf:resource="urn:miriam:go:GO:0000502"/>
                </rdf:Bag>
              </bqbiol:hasPart>
              <bqbiol:hasPart>
                <rdf:Bag>
                  <rdf:li rdf:resource="urn:miriam:uniprot:P37840"/>
                </rdf:Bag>
              </bqbiol:hasPart>
            </rdf:Description>
          </rdf:RDF>
        </annotation>
      </species>
      <species id="s391" constant="false" initialAmount="0" hasOnlySubstanceUnits="false" name="ProtWTasyn8" metaid="s391" boundaryCondition="false" substanceUnits="substance" compartment="c1">
        <annotation>          <rdf:RDF xmlns:rdf="http://www.w3.org/1999/02/22-rdf-syntax-ns#" xmlns:bqmodel="http://biomodels.net/model-qualifiers/" xmlns:vCard="http://www.w3.org/2001/vcard-rdf/3.0#" xmlns:dcterms="http://purl.org/dc/terms/" xmlns:dc="http://purl.org/dc/elements/1.1/" xmlns:bqbiol="http://biomodels.net/biology-qualifiers/">
            <rdf:Description rdf:about="#s391">
              <bqbiol:hasPart>
                <rdf:Bag>
                  <rdf:li rdf:resource="urn:miriam:uniprot:P37840"/>
                </rdf:Bag>
              </bqbiol:hasPart>
              <bqbiol:hasPart>
                <rdf:Bag>
                  <rdf:li rdf:resource="urn:miriam:go:GO:0000502"/>
                </rdf:Bag>
              </bqbiol:hasPart>
            </rdf:Description>
          </rdf:RDF>
        </annotation>
      </species>
      <species id="s393" constant="false" initialAmount="0" hasOnlySubstanceUnits="false" name="ProtWTasyn9" metaid="s393" boundaryCondition="false" substanceUnits="substance" compartment="c1">
        <annotation>          <rdf:RDF xmlns:rdf="http://www.w3.org/1999/02/22-rdf-syntax-ns#" xmlns:bqmodel="http://biomodels.net/model-qualifiers/" xmlns:vCard="http://www.w3.org/2001/vcard-rdf/3.0#" xmlns:dcterms="http://purl.org/dc/terms/" xmlns:dc="http://purl.org/dc/elements/1.1/" xmlns:bqbiol="http://biomodels.net/biology-qualifiers/">
            <rdf:Description rdf:about="#s393">
              <bqbiol:hasPart>
                <rdf:Bag>
                  <rdf:li rdf:resource="urn:miriam:uniprot:P37840"/>
                </rdf:Bag>
              </bqbiol:hasPart>
              <bqbiol:hasPart>
                <rdf:Bag>
                  <rdf:li rdf:resource="urn:miriam:go:GO:0000502"/>
                </rdf:Bag>
              </bqbiol:hasPart>
            </rdf:Description>
          </rdf:RDF>
        </annotation>
      </species>
      <species id="s445" constant="false" initialAmount="0" hasOnlySubstanceUnits="false" name="DopModWTasyn2merM/Adegr" metaid="s445" boundaryCondition="false" substanceUnits="substance" compartment="c2">
        <annotation>          <rdf:RDF xmlns:rdf="http://www.w3.org/1999/02/22-rdf-syntax-ns#" xmlns:bqmodel="http://biomodels.net/model-qualifiers/" xmlns:vCard="http://www.w3.org/2001/vcard-rdf/3.0#" xmlns:dcterms="http://purl.org/dc/terms/" xmlns:dc="http://purl.org/dc/elements/1.1/" xmlns:bqbiol="http://biomodels.net/biology-qualifiers/">
            <rdf:Description rdf:about="#s445">
              <bqbiol:hasVersion>
                <rdf:Bag>
                  <rdf:li rdf:resource="urn:miriam:chebi:CHEBI:18243"/>
                </rdf:Bag>
              </bqbiol:hasVersion>
              <bqbiol:hasVersion>
                <rdf:Bag>
                  <rdf:li rdf:resource="urn:miriam:uniprot:P37840"/>
                </rdf:Bag>
              </bqbiol:hasVersion>
            </rdf:Description>
          </rdf:RDF>
        </annotation>
      </species>
      <species id="s446" constant="false" initialAmount="0" hasOnlySubstanceUnits="false" name="DopModWTasyn3merM/Adegr" metaid="s446" boundaryCondition="false" substanceUnits="substance" compartment="c2">
        <annotation>          <rdf:RDF xmlns:rdf="http://www.w3.org/1999/02/22-rdf-syntax-ns#" xmlns:bqmodel="http://biomodels.net/model-qualifiers/" xmlns:vCard="http://www.w3.org/2001/vcard-rdf/3.0#" xmlns:dcterms="http://purl.org/dc/terms/" xmlns:dc="http://purl.org/dc/elements/1.1/" xmlns:bqbiol="http://biomodels.net/biology-qualifiers/">
            <rdf:Description rdf:about="#s446">
              <bqbiol:hasVersion>
                <rdf:Bag>
                  <rdf:li rdf:resource="urn:miriam:uniprot:P37840"/>
                </rdf:Bag>
              </bqbiol:hasVersion>
              <bqbiol:hasVersion>
                <rdf:Bag>
                  <rdf:li rdf:resource="urn:miriam:chebi:CHEBI:18243"/>
                </rdf:Bag>
              </bqbiol:hasVersion>
            </rdf:Description>
          </rdf:RDF>
        </annotation>
      </species>
      <species id="s447" constant="false" initialAmount="0" hasOnlySubstanceUnits="false" name="DopModWTasyn4merM/Adegr" metaid="s447" boundaryCondition="false" substanceUnits="substance" compartment="c2">
        <annotation>          <rdf:RDF xmlns:rdf="http://www.w3.org/1999/02/22-rdf-syntax-ns#" xmlns:bqmodel="http://biomodels.net/model-qualifiers/" xmlns:vCard="http://www.w3.org/2001/vcard-rdf/3.0#" xmlns:dcterms="http://purl.org/dc/terms/" xmlns:dc="http://purl.org/dc/elements/1.1/" xmlns:bqbiol="http://biomodels.net/biology-qualifiers/">
            <rdf:Description rdf:about="#s447">
              <bqbiol:hasVersion>
                <rdf:Bag>
                  <rdf:li rdf:resource="urn:miriam:uniprot:P37840"/>
                </rdf:Bag>
              </bqbiol:hasVersion>
              <bqbiol:hasVersion>
                <rdf:Bag>
                  <rdf:li rdf:resource="urn:miriam:chebi:CHEBI:18243"/>
                </rdf:Bag>
              </bqbiol:hasVersion>
            </rdf:Description>
          </rdf:RDF>
        </annotation>
      </species>
      <species id="s448" constant="false" initialAmount="0" hasOnlySubstanceUnits="false" name="DopModWTasyn6merM/Adegr" metaid="s448" boundaryCondition="false" substanceUnits="substance" compartment="c2">
        <annotation>          <rdf:RDF xmlns:rdf="http://www.w3.org/1999/02/22-rdf-syntax-ns#" xmlns:bqmodel="http://biomodels.net/model-qualifiers/" xmlns:vCard="http://www.w3.org/2001/vcard-rdf/3.0#" xmlns:dcterms="http://purl.org/dc/terms/" xmlns:dc="http://purl.org/dc/elements/1.1/" xmlns:bqbiol="http://biomodels.net/biology-qualifiers/">
            <rdf:Description rdf:about="#s448">
              <bqbiol:hasVersion>
                <rdf:Bag>
                  <rdf:li rdf:resource="urn:miriam:uniprot:P37840"/>
                </rdf:Bag>
              </bqbiol:hasVersion>
              <bqbiol:hasVersion>
                <rdf:Bag>
                  <rdf:li rdf:resource="urn:miriam:chebi:CHEBI:18243"/>
                </rdf:Bag>
              </bqbiol:hasVersion>
            </rdf:Description>
          </rdf:RDF>
        </annotation>
      </species>
      <species id="s451" constant="false" initialAmount="0" hasOnlySubstanceUnits="false" name="DopModWTasyn8merM/Adegr" metaid="s451" boundaryCondition="false" substanceUnits="substance" compartment="c2">
        <annotation>          <rdf:RDF xmlns:rdf="http://www.w3.org/1999/02/22-rdf-syntax-ns#" xmlns:bqmodel="http://biomodels.net/model-qualifiers/" xmlns:vCard="http://www.w3.org/2001/vcard-rdf/3.0#" xmlns:dcterms="http://purl.org/dc/terms/" xmlns:dc="http://purl.org/dc/elements/1.1/" xmlns:bqbiol="http://biomodels.net/biology-qualifiers/">
            <rdf:Description rdf:about="#s451">
              <bqbiol:hasVersion>
                <rdf:Bag>
                  <rdf:li rdf:resource="urn:miriam:uniprot:P37840"/>
                </rdf:Bag>
              </bqbiol:hasVersion>
              <bqbiol:hasVersion>
                <rdf:Bag>
                  <rdf:li rdf:resource="urn:miriam:chebi:CHEBI:18243"/>
                </rdf:Bag>
              </bqbiol:hasVersion>
            </rdf:Description>
          </rdf:RDF>
        </annotation>
      </species>
      <species id="s473" constant="false" initialAmount="0" hasOnlySubstanceUnits="false" name="ProtDopModWTasyn3" metaid="s473" boundaryCondition="false" substanceUnits="substance" compartment="c1">
        <annotation>          <rdf:RDF xmlns:rdf="http://www.w3.org/1999/02/22-rdf-syntax-ns#" xmlns:bqmodel="http://biomodels.net/model-qualifiers/" xmlns:vCard="http://www.w3.org/2001/vcard-rdf/3.0#" xmlns:dcterms="http://purl.org/dc/terms/" xmlns:dc="http://purl.org/dc/elements/1.1/" xmlns:bqbiol="http://biomodels.net/biology-qualifiers/">
            <rdf:Description rdf:about="#s473">
              <bqbiol:hasPart>
                <rdf:Bag>
                  <rdf:li rdf:resource="urn:miriam:uniprot:P37840"/>
                </rdf:Bag>
              </bqbiol:hasPart>
              <bqbiol:hasPart>
                <rdf:Bag>
                  <rdf:li rdf:resource="urn:miriam:chebi:CHEBI:18243"/>
                </rdf:Bag>
              </bqbiol:hasPart>
              <bqbiol:hasPart>
                <rdf:Bag>
                  <rdf:li rdf:resource="urn:miriam:go:GO:0000502"/>
                </rdf:Bag>
              </bqbiol:hasPart>
            </rdf:Description>
          </rdf:RDF>
        </annotation>
      </species>
      <species id="s474" constant="false" initialAmount="0" hasOnlySubstanceUnits="false" name="ProtDopModWTasyn4" metaid="s474" boundaryCondition="false" substanceUnits="substance" compartment="c1">
        <annotation>          <rdf:RDF xmlns:rdf="http://www.w3.org/1999/02/22-rdf-syntax-ns#" xmlns:bqmodel="http://biomodels.net/model-qualifiers/" xmlns:vCard="http://www.w3.org/2001/vcard-rdf/3.0#" xmlns:dcterms="http://purl.org/dc/terms/" xmlns:dc="http://purl.org/dc/elements/1.1/" xmlns:bqbiol="http://biomodels.net/biology-qualifiers/">
            <rdf:Description rdf:about="#s474">
              <bqbiol:hasPart>
                <rdf:Bag>
                  <rdf:li rdf:resource="urn:miriam:uniprot:P37840"/>
                </rdf:Bag>
              </bqbiol:hasPart>
              <bqbiol:hasPart>
                <rdf:Bag>
                  <rdf:li rdf:resource="urn:miriam:chebi:CHEBI:18243"/>
                </rdf:Bag>
              </bqbiol:hasPart>
              <bqbiol:hasPart>
                <rdf:Bag>
                  <rdf:li rdf:resource="urn:miriam:go:GO:0000502"/>
                </rdf:Bag>
              </bqbiol:hasPart>
            </rdf:Description>
          </rdf:RDF>
        </annotation>
      </species>
      <species id="s475" constant="false" initialAmount="0" hasOnlySubstanceUnits="false" name="ProtDopModWTasyn5" metaid="s475" boundaryCondition="false" substanceUnits="substance" compartment="c1">
        <annotation>          <rdf:RDF xmlns:rdf="http://www.w3.org/1999/02/22-rdf-syntax-ns#" xmlns:bqmodel="http://biomodels.net/model-qualifiers/" xmlns:vCard="http://www.w3.org/2001/vcard-rdf/3.0#" xmlns:dcterms="http://purl.org/dc/terms/" xmlns:dc="http://purl.org/dc/elements/1.1/" xmlns:bqbiol="http://biomodels.net/biology-qualifiers/">
            <rdf:Description rdf:about="#s475">
              <bqbiol:hasPart>
                <rdf:Bag>
                  <rdf:li rdf:resource="urn:miriam:uniprot:P37840"/>
                </rdf:Bag>
              </bqbiol:hasPart>
              <bqbiol:hasPart>
                <rdf:Bag>
                  <rdf:li rdf:resource="urn:miriam:chebi:CHEBI:18243"/>
                </rdf:Bag>
              </bqbiol:hasPart>
              <bqbiol:hasPart>
                <rdf:Bag>
                  <rdf:li rdf:resource="urn:miriam:go:GO:0000502"/>
                </rdf:Bag>
              </bqbiol:hasPart>
            </rdf:Description>
          </rdf:RDF>
        </annotation>
      </species>
      <species id="s476" constant="false" initialAmount="0" hasOnlySubstanceUnits="false" name="ProtDopModWTasyn6" metaid="s476" boundaryCondition="false" substanceUnits="substance" compartment="c1">
        <annotation>          <rdf:RDF xmlns:rdf="http://www.w3.org/1999/02/22-rdf-syntax-ns#" xmlns:bqmodel="http://biomodels.net/model-qualifiers/" xmlns:vCard="http://www.w3.org/2001/vcard-rdf/3.0#" xmlns:dcterms="http://purl.org/dc/terms/" xmlns:dc="http://purl.org/dc/elements/1.1/" xmlns:bqbiol="http://biomodels.net/biology-qualifiers/">
            <rdf:Description rdf:about="#s476">
              <bqbiol:hasPart>
                <rdf:Bag>
                  <rdf:li rdf:resource="urn:miriam:go:GO:0000502"/>
                </rdf:Bag>
              </bqbiol:hasPart>
              <bqbiol:hasPart>
                <rdf:Bag>
                  <rdf:li rdf:resource="urn:miriam:chebi:CHEBI:18243"/>
                </rdf:Bag>
              </bqbiol:hasPart>
              <bqbiol:hasPart>
                <rdf:Bag>
                  <rdf:li rdf:resource="urn:miriam:uniprot:P37840"/>
                </rdf:Bag>
              </bqbiol:hasPart>
            </rdf:Description>
          </rdf:RDF>
        </annotation>
      </species>
      <species id="s477" constant="false" initialAmount="0" hasOnlySubstanceUnits="false" name="ProtDopModWTasyn7" metaid="s477" boundaryCondition="false" substanceUnits="substance" compartment="c1">
        <annotation>          <rdf:RDF xmlns:rdf="http://www.w3.org/1999/02/22-rdf-syntax-ns#" xmlns:bqmodel="http://biomodels.net/model-qualifiers/" xmlns:vCard="http://www.w3.org/2001/vcard-rdf/3.0#" xmlns:dcterms="http://purl.org/dc/terms/" xmlns:dc="http://purl.org/dc/elements/1.1/" xmlns:bqbiol="http://biomodels.net/biology-qualifiers/">
            <rdf:Description rdf:about="#s477">
              <bqbiol:hasPart>
                <rdf:Bag>
                  <rdf:li rdf:resource="urn:miriam:chebi:CHEBI:18243"/>
                </rdf:Bag>
              </bqbiol:hasPart>
              <bqbiol:hasPart>
                <rdf:Bag>
                  <rdf:li rdf:resource="urn:miriam:go:GO:0000502"/>
                </rdf:Bag>
              </bqbiol:hasPart>
              <bqbiol:hasPart>
                <rdf:Bag>
                  <rdf:li rdf:resource="urn:miriam:uniprot:P37840"/>
                </rdf:Bag>
              </bqbiol:hasPart>
            </rdf:Description>
          </rdf:RDF>
        </annotation>
      </species>
      <species id="s478" constant="false" initialAmount="0" hasOnlySubstanceUnits="false" name="ProtDopModWTasyn8" metaid="s478" boundaryCondition="false" substanceUnits="substance" compartment="c1">
        <annotation>          <rdf:RDF xmlns:rdf="http://www.w3.org/1999/02/22-rdf-syntax-ns#" xmlns:bqmodel="http://biomodels.net/model-qualifiers/" xmlns:vCard="http://www.w3.org/2001/vcard-rdf/3.0#" xmlns:dcterms="http://purl.org/dc/terms/" xmlns:dc="http://purl.org/dc/elements/1.1/" xmlns:bqbiol="http://biomodels.net/biology-qualifiers/">
            <rdf:Description rdf:about="#s478">
              <bqbiol:hasPart>
                <rdf:Bag>
                  <rdf:li rdf:resource="urn:miriam:uniprot:P37840"/>
                </rdf:Bag>
              </bqbiol:hasPart>
              <bqbiol:hasPart>
                <rdf:Bag>
                  <rdf:li rdf:resource="urn:miriam:go:GO:0000502"/>
                </rdf:Bag>
              </bqbiol:hasPart>
              <bqbiol:hasPart>
                <rdf:Bag>
                  <rdf:li rdf:resource="urn:miriam:chebi:CHEBI:18243"/>
                </rdf:Bag>
              </bqbiol:hasPart>
            </rdf:Description>
          </rdf:RDF>
        </annotation>
      </species>
      <species id="s479" constant="false" initialAmount="0" hasOnlySubstanceUnits="false" name="ProtDopModWTasyn9" metaid="s479" boundaryCondition="false" substanceUnits="substance" compartment="c1">
        <annotation>          <rdf:RDF xmlns:rdf="http://www.w3.org/1999/02/22-rdf-syntax-ns#" xmlns:bqmodel="http://biomodels.net/model-qualifiers/" xmlns:vCard="http://www.w3.org/2001/vcard-rdf/3.0#" xmlns:dcterms="http://purl.org/dc/terms/" xmlns:dc="http://purl.org/dc/elements/1.1/" xmlns:bqbiol="http://biomodels.net/biology-qualifiers/">
            <rdf:Description rdf:about="#s479">
              <bqbiol:hasPart>
                <rdf:Bag>
                  <rdf:li rdf:resource="urn:miriam:go:GO:0000502"/>
                </rdf:Bag>
              </bqbiol:hasPart>
              <bqbiol:hasPart>
                <rdf:Bag>
                  <rdf:li rdf:resource="urn:miriam:chebi:CHEBI:18243"/>
                </rdf:Bag>
              </bqbiol:hasPart>
              <bqbiol:hasPart>
                <rdf:Bag>
                  <rdf:li rdf:resource="urn:miriam:uniprot:P37840"/>
                </rdf:Bag>
              </bqbiol:hasPart>
            </rdf:Description>
          </rdf:RDF>
        </annotation>
      </species>
      <species id="s482" constant="false" initialAmount="0" hasOnlySubstanceUnits="false" name="DopModWTasyn2merOnLamp" metaid="s482" boundaryCondition="false" substanceUnits="substance" compartment="c3">
        <annotation>          <rdf:RDF xmlns:rdf="http://www.w3.org/1999/02/22-rdf-syntax-ns#" xmlns:bqmodel="http://biomodels.net/model-qualifiers/" xmlns:vCard="http://www.w3.org/2001/vcard-rdf/3.0#" xmlns:dcterms="http://purl.org/dc/terms/" xmlns:dc="http://purl.org/dc/elements/1.1/" xmlns:bqbiol="http://biomodels.net/biology-qualifiers/">
            <rdf:Description rdf:about="#s482">
              <bqbiol:hasPart>
                <rdf:Bag>
                  <rdf:li rdf:resource="urn:miriam:uniprot:P37840"/>
                </rdf:Bag>
              </bqbiol:hasPart>
              <bqbiol:hasPart>
                <rdf:Bag>
                  <rdf:li rdf:resource="urn:miriam:chebi:CHEBI:18243"/>
                </rdf:Bag>
              </bqbiol:hasPart>
              <bqbiol:hasPart>
                <rdf:Bag>
                  <rdf:li rdf:resource="urn:miriam:uniprot:P13473"/>
                </rdf:Bag>
              </bqbiol:hasPart>
            </rdf:Description>
          </rdf:RDF>
        </annotation>
      </species>
      <species id="s483" constant="false" initialAmount="0" hasOnlySubstanceUnits="false" name="DopModWTasyn3merOnLamp" metaid="s483" boundaryCondition="false" substanceUnits="substance" compartment="c3">
        <annotation>          <rdf:RDF xmlns:rdf="http://www.w3.org/1999/02/22-rdf-syntax-ns#" xmlns:bqmodel="http://biomodels.net/model-qualifiers/" xmlns:vCard="http://www.w3.org/2001/vcard-rdf/3.0#" xmlns:dcterms="http://purl.org/dc/terms/" xmlns:dc="http://purl.org/dc/elements/1.1/" xmlns:bqbiol="http://biomodels.net/biology-qualifiers/">
            <rdf:Description rdf:about="#s483">
              <bqbiol:hasPart>
                <rdf:Bag>
                  <rdf:li rdf:resource="urn:miriam:uniprot:P37840"/>
                </rdf:Bag>
              </bqbiol:hasPart>
              <bqbiol:hasPart>
                <rdf:Bag>
                  <rdf:li rdf:resource="urn:miriam:uniprot:P13473"/>
                </rdf:Bag>
              </bqbiol:hasPart>
              <bqbiol:hasPart>
                <rdf:Bag>
                  <rdf:li rdf:resource="urn:miriam:chebi:CHEBI:18243"/>
                </rdf:Bag>
              </bqbiol:hasPart>
            </rdf:Description>
          </rdf:RDF>
        </annotation>
      </species>
      <species id="s484" constant="false" initialAmount="0" hasOnlySubstanceUnits="false" name="DopModWTasyn4merOnLamp" metaid="s484" boundaryCondition="false" substanceUnits="substance" compartment="c3">
        <annotation>
<COPASI xmlns="http://www.copasi.org/static/sbml">
            <rdf:RDF xmlns:CopasiMT="http://www.copasi.org/RDF/MiriamTerms#" xmlns:rdf="http://www.w3.org/1999/02/22-rdf-syntax-ns#">
              <rdf:Description rdf:about="#s484">
                <CopasiMT:hasPart>
                  <rdf:Bag>
                    <rdf:li rdf:resource="urn:miriam:uniprot:P37840"/>
                  </rdf:Bag>
                </CopasiMT:hasPart>
                <CopasiMT:hasPart>
                  <rdf:Bag>
                    <rdf:li rdf:resource="urn:miriam:obo.chebi:CHEBI%3A18243"/>
                  </rdf:Bag>
                </CopasiMT:hasPart>
                <CopasiMT:hasPart>
                  <rdf:Bag>
                    <rdf:li rdf:resource="urn:miriam:uniprot:P13473"/>
                  </rdf:Bag>
                </CopasiMT:hasPart>
              </rdf:Description>
            </rdf:RDF>
          </COPASI>
                          <rdf:RDF xmlns:rdf="http://www.w3.org/1999/02/22-rdf-syntax-ns#" xmlns:bqmodel="http://biomodels.net/model-qualifiers/" xmlns:vCard="http://www.w3.org/2001/vcard-rdf/3.0#" xmlns:dcterms="http://purl.org/dc/terms/" xmlns:dc="http://purl.org/dc/elements/1.1/" xmlns:bqbiol="http://biomodels.net/biology-qualifiers/">
            <rdf:Description rdf:about="#s484">
              <bqbiol:hasPart>
                <rdf:Bag>
                  <rdf:li rdf:resource="urn:miriam:uniprot:P37840"/>
                </rdf:Bag>
              </bqbiol:hasPart>
              <bqbiol:hasPart>
                <rdf:Bag>
                  <rdf:li rdf:resource="urn:miriam:uniprot:P13473"/>
                </rdf:Bag>
              </bqbiol:hasPart>
              <bqbiol:hasPart>
                <rdf:Bag>
                  <rdf:li rdf:resource="urn:miriam:chebi:CHEBI:18243"/>
                </rdf:Bag>
              </bqbiol:hasPart>
            </rdf:Description>
          </rdf:RDF>
        </annotation>
      </species>
      <species id="s489" constant="false" initialAmount="0" hasOnlySubstanceUnits="false" name="DopModWTasyn7merOnLamp" metaid="s489" boundaryCondition="false" substanceUnits="substance" compartment="c3">
        <annotation>          <rdf:RDF xmlns:rdf="http://www.w3.org/1999/02/22-rdf-syntax-ns#" xmlns:bqmodel="http://biomodels.net/model-qualifiers/" xmlns:vCard="http://www.w3.org/2001/vcard-rdf/3.0#" xmlns:dcterms="http://purl.org/dc/terms/" xmlns:dc="http://purl.org/dc/elements/1.1/" xmlns:bqbiol="http://biomodels.net/biology-qualifiers/">
            <rdf:Description rdf:about="#s489">
              <bqbiol:hasPart>
                <rdf:Bag>
                  <rdf:li rdf:resource="urn:miriam:uniprot:P37840"/>
                </rdf:Bag>
              </bqbiol:hasPart>
              <bqbiol:hasPart>
                <rdf:Bag>
                  <rdf:li rdf:resource="urn:miriam:uniprot:P13473"/>
                </rdf:Bag>
              </bqbiol:hasPart>
              <bqbiol:hasPart>
                <rdf:Bag>
                  <rdf:li rdf:resource="urn:miriam:chebi:CHEBI:18243"/>
                </rdf:Bag>
              </bqbiol:hasPart>
            </rdf:Description>
          </rdf:RDF>
        </annotation>
      </species>
      <species id="s490" constant="false" initialAmount="0" hasOnlySubstanceUnits="false" name="DopModWTasyn6merOnLamp" metaid="s490" boundaryCondition="false" substanceUnits="substance" compartment="c3">
        <annotation>          <rdf:RDF xmlns:rdf="http://www.w3.org/1999/02/22-rdf-syntax-ns#" xmlns:bqmodel="http://biomodels.net/model-qualifiers/" xmlns:vCard="http://www.w3.org/2001/vcard-rdf/3.0#" xmlns:dcterms="http://purl.org/dc/terms/" xmlns:dc="http://purl.org/dc/elements/1.1/" xmlns:bqbiol="http://biomodels.net/biology-qualifiers/">
            <rdf:Description rdf:about="#s490">
              <bqbiol:hasPart>
                <rdf:Bag>
                  <rdf:li rdf:resource="urn:miriam:uniprot:P37840"/>
                </rdf:Bag>
              </bqbiol:hasPart>
              <bqbiol:hasPart>
                <rdf:Bag>
                  <rdf:li rdf:resource="urn:miriam:chebi:CHEBI:18243"/>
                </rdf:Bag>
              </bqbiol:hasPart>
              <bqbiol:hasPart>
                <rdf:Bag>
                  <rdf:li rdf:resource="urn:miriam:uniprot:P13473"/>
                </rdf:Bag>
              </bqbiol:hasPart>
            </rdf:Description>
          </rdf:RDF>
        </annotation>
      </species>
      <species id="s491" constant="false" initialAmount="0" hasOnlySubstanceUnits="false" name="DopModWTasyn5merOnLamp" metaid="s491" boundaryCondition="false" substanceUnits="substance" compartment="c3">
        <annotation>          <rdf:RDF xmlns:rdf="http://www.w3.org/1999/02/22-rdf-syntax-ns#" xmlns:bqmodel="http://biomodels.net/model-qualifiers/" xmlns:vCard="http://www.w3.org/2001/vcard-rdf/3.0#" xmlns:dcterms="http://purl.org/dc/terms/" xmlns:dc="http://purl.org/dc/elements/1.1/" xmlns:bqbiol="http://biomodels.net/biology-qualifiers/">
            <rdf:Description rdf:about="#s491">
              <bqbiol:hasPart>
                <rdf:Bag>
                  <rdf:li rdf:resource="urn:miriam:uniprot:P13473"/>
                </rdf:Bag>
              </bqbiol:hasPart>
              <bqbiol:hasPart>
                <rdf:Bag>
                  <rdf:li rdf:resource="urn:miriam:chebi:CHEBI:18243"/>
                </rdf:Bag>
              </bqbiol:hasPart>
              <bqbiol:hasPart>
                <rdf:Bag>
                  <rdf:li rdf:resource="urn:miriam:uniprot:P37840"/>
                </rdf:Bag>
              </bqbiol:hasPart>
            </rdf:Description>
          </rdf:RDF>
        </annotation>
      </species>
      <species id="s492" constant="false" initialAmount="0" hasOnlySubstanceUnits="false" name="DopModWTasyn8merOnLamp" metaid="s492" boundaryCondition="false" substanceUnits="substance" compartment="c3">
        <annotation>          <rdf:RDF xmlns:rdf="http://www.w3.org/1999/02/22-rdf-syntax-ns#" xmlns:bqmodel="http://biomodels.net/model-qualifiers/" xmlns:vCard="http://www.w3.org/2001/vcard-rdf/3.0#" xmlns:dcterms="http://purl.org/dc/terms/" xmlns:dc="http://purl.org/dc/elements/1.1/" xmlns:bqbiol="http://biomodels.net/biology-qualifiers/">
            <rdf:Description rdf:about="#s492">
              <bqbiol:hasPart>
                <rdf:Bag>
                  <rdf:li rdf:resource="urn:miriam:uniprot:P37840"/>
                </rdf:Bag>
              </bqbiol:hasPart>
              <bqbiol:hasPart>
                <rdf:Bag>
                  <rdf:li rdf:resource="urn:miriam:chebi:CHEBI:18243"/>
                </rdf:Bag>
              </bqbiol:hasPart>
              <bqbiol:hasPart>
                <rdf:Bag>
                  <rdf:li rdf:resource="urn:miriam:uniprot:P13473"/>
                </rdf:Bag>
              </bqbiol:hasPart>
            </rdf:Description>
          </rdf:RDF>
        </annotation>
      </species>
      <species id="s493" constant="false" initialAmount="0" hasOnlySubstanceUnits="false" name="DopModWTasyn9merOnLamp" metaid="s493" boundaryCondition="false" substanceUnits="substance" compartment="c3">
        <annotation>          <rdf:RDF xmlns:rdf="http://www.w3.org/1999/02/22-rdf-syntax-ns#" xmlns:bqmodel="http://biomodels.net/model-qualifiers/" xmlns:vCard="http://www.w3.org/2001/vcard-rdf/3.0#" xmlns:dcterms="http://purl.org/dc/terms/" xmlns:dc="http://purl.org/dc/elements/1.1/" xmlns:bqbiol="http://biomodels.net/biology-qualifiers/">
            <rdf:Description rdf:about="#s493">
              <bqbiol:hasPart>
                <rdf:Bag>
                  <rdf:li rdf:resource="urn:miriam:uniprot:P13473"/>
                </rdf:Bag>
              </bqbiol:hasPart>
              <bqbiol:hasPart>
                <rdf:Bag>
                  <rdf:li rdf:resource="urn:miriam:uniprot:P37840"/>
                </rdf:Bag>
              </bqbiol:hasPart>
              <bqbiol:hasPart>
                <rdf:Bag>
                  <rdf:li rdf:resource="urn:miriam:chebi:CHEBI:18243"/>
                </rdf:Bag>
              </bqbiol:hasPart>
            </rdf:Description>
          </rdf:RDF>
        </annotation>
      </species>
      <species id="s494" constant="false" initialAmount="0" hasOnlySubstanceUnits="false" name="WTasyn3merOnLamp" metaid="s494" boundaryCondition="false" substanceUnits="substance" compartment="c3">
        <annotation>          <rdf:RDF xmlns:rdf="http://www.w3.org/1999/02/22-rdf-syntax-ns#" xmlns:bqmodel="http://biomodels.net/model-qualifiers/" xmlns:vCard="http://www.w3.org/2001/vcard-rdf/3.0#" xmlns:dcterms="http://purl.org/dc/terms/" xmlns:dc="http://purl.org/dc/elements/1.1/" xmlns:bqbiol="http://biomodels.net/biology-qualifiers/">
            <rdf:Description rdf:about="#s494">
              <bqbiol:hasPart>
                <rdf:Bag>
                  <rdf:li rdf:resource="urn:miriam:uniprot:P13473"/>
                </rdf:Bag>
              </bqbiol:hasPart>
              <bqbiol:hasPart>
                <rdf:Bag>
                  <rdf:li rdf:resource="urn:miriam:uniprot:P37840"/>
                </rdf:Bag>
              </bqbiol:hasPart>
            </rdf:Description>
          </rdf:RDF>
        </annotation>
      </species>
      <species id="s495" constant="false" initialAmount="0" hasOnlySubstanceUnits="false" name="WTasyn4merOnLamp" metaid="s495" boundaryCondition="false" substanceUnits="substance" compartment="c3">
        <annotation>          <rdf:RDF xmlns:rdf="http://www.w3.org/1999/02/22-rdf-syntax-ns#" xmlns:bqmodel="http://biomodels.net/model-qualifiers/" xmlns:vCard="http://www.w3.org/2001/vcard-rdf/3.0#" xmlns:dcterms="http://purl.org/dc/terms/" xmlns:dc="http://purl.org/dc/elements/1.1/" xmlns:bqbiol="http://biomodels.net/biology-qualifiers/">
            <rdf:Description rdf:about="#s495">
              <bqbiol:hasPart>
                <rdf:Bag>
                  <rdf:li rdf:resource="urn:miriam:uniprot:P13473"/>
                </rdf:Bag>
              </bqbiol:hasPart>
              <bqbiol:hasPart>
                <rdf:Bag>
                  <rdf:li rdf:resource="urn:miriam:uniprot:P37840"/>
                </rdf:Bag>
              </bqbiol:hasPart>
            </rdf:Description>
          </rdf:RDF>
        </annotation>
      </species>
      <species id="s496" constant="false" initialAmount="0" hasOnlySubstanceUnits="false" name="WTasyn5merOnLamp" metaid="s496" boundaryCondition="false" substanceUnits="substance" compartment="c3">
        <annotation>          <rdf:RDF xmlns:rdf="http://www.w3.org/1999/02/22-rdf-syntax-ns#" xmlns:bqmodel="http://biomodels.net/model-qualifiers/" xmlns:vCard="http://www.w3.org/2001/vcard-rdf/3.0#" xmlns:dcterms="http://purl.org/dc/terms/" xmlns:dc="http://purl.org/dc/elements/1.1/" xmlns:bqbiol="http://biomodels.net/biology-qualifiers/">
            <rdf:Description rdf:about="#s496">
              <bqbiol:hasPart>
                <rdf:Bag>
                  <rdf:li rdf:resource="urn:miriam:uniprot:P37840"/>
                </rdf:Bag>
              </bqbiol:hasPart>
              <bqbiol:hasPart>
                <rdf:Bag>
                  <rdf:li rdf:resource="urn:miriam:uniprot:P13473"/>
                </rdf:Bag>
              </bqbiol:hasPart>
            </rdf:Description>
          </rdf:RDF>
        </annotation>
      </species>
      <species id="s498" constant="false" initialAmount="0" hasOnlySubstanceUnits="false" name="WTasyn6merOnLamp" metaid="s498" boundaryCondition="false" substanceUnits="substance" compartment="c3">
        <annotation>          <rdf:RDF xmlns:rdf="http://www.w3.org/1999/02/22-rdf-syntax-ns#" xmlns:bqmodel="http://biomodels.net/model-qualifiers/" xmlns:vCard="http://www.w3.org/2001/vcard-rdf/3.0#" xmlns:dcterms="http://purl.org/dc/terms/" xmlns:dc="http://purl.org/dc/elements/1.1/" xmlns:bqbiol="http://biomodels.net/biology-qualifiers/">
            <rdf:Description rdf:about="#s498">
              <bqbiol:hasPart>
                <rdf:Bag>
                  <rdf:li rdf:resource="urn:miriam:uniprot:P13473"/>
                </rdf:Bag>
              </bqbiol:hasPart>
              <bqbiol:hasPart>
                <rdf:Bag>
                  <rdf:li rdf:resource="urn:miriam:uniprot:P37840"/>
                </rdf:Bag>
              </bqbiol:hasPart>
            </rdf:Description>
          </rdf:RDF>
        </annotation>
      </species>
      <species id="s499" constant="false" initialAmount="0" hasOnlySubstanceUnits="false" name="WTasyn7merOnLamp" metaid="s499" boundaryCondition="false" substanceUnits="substance" compartment="c3">
        <annotation>          <rdf:RDF xmlns:rdf="http://www.w3.org/1999/02/22-rdf-syntax-ns#" xmlns:bqmodel="http://biomodels.net/model-qualifiers/" xmlns:vCard="http://www.w3.org/2001/vcard-rdf/3.0#" xmlns:dcterms="http://purl.org/dc/terms/" xmlns:dc="http://purl.org/dc/elements/1.1/" xmlns:bqbiol="http://biomodels.net/biology-qualifiers/">
            <rdf:Description rdf:about="#s499">
              <bqbiol:hasPart>
                <rdf:Bag>
                  <rdf:li rdf:resource="urn:miriam:uniprot:P13473"/>
                </rdf:Bag>
              </bqbiol:hasPart>
              <bqbiol:hasPart>
                <rdf:Bag>
                  <rdf:li rdf:resource="urn:miriam:uniprot:P37840"/>
                </rdf:Bag>
              </bqbiol:hasPart>
            </rdf:Description>
          </rdf:RDF>
        </annotation>
      </species>
      <species id="s500" constant="false" initialAmount="0" hasOnlySubstanceUnits="false" name="WTasyn8merOnLamp" metaid="s500" boundaryCondition="false" substanceUnits="substance" compartment="c3">
        <annotation>          <rdf:RDF xmlns:rdf="http://www.w3.org/1999/02/22-rdf-syntax-ns#" xmlns:bqmodel="http://biomodels.net/model-qualifiers/" xmlns:vCard="http://www.w3.org/2001/vcard-rdf/3.0#" xmlns:dcterms="http://purl.org/dc/terms/" xmlns:dc="http://purl.org/dc/elements/1.1/" xmlns:bqbiol="http://biomodels.net/biology-qualifiers/">
            <rdf:Description rdf:about="#s500">
              <bqbiol:hasPart>
                <rdf:Bag>
                  <rdf:li rdf:resource="urn:miriam:uniprot:P37840"/>
                </rdf:Bag>
              </bqbiol:hasPart>
              <bqbiol:hasPart>
                <rdf:Bag>
                  <rdf:li rdf:resource="urn:miriam:uniprot:P13473"/>
                </rdf:Bag>
              </bqbiol:hasPart>
            </rdf:Description>
          </rdf:RDF>
        </annotation>
      </species>
      <species id="s501" constant="false" initialAmount="0" hasOnlySubstanceUnits="false" name="WTasyn9merOnLamp" metaid="s501" boundaryCondition="false" substanceUnits="substance" compartment="c3">
        <annotation>          <rdf:RDF xmlns:rdf="http://www.w3.org/1999/02/22-rdf-syntax-ns#" xmlns:bqmodel="http://biomodels.net/model-qualifiers/" xmlns:vCard="http://www.w3.org/2001/vcard-rdf/3.0#" xmlns:dcterms="http://purl.org/dc/terms/" xmlns:dc="http://purl.org/dc/elements/1.1/" xmlns:bqbiol="http://biomodels.net/biology-qualifiers/">
            <rdf:Description rdf:about="#s501">
              <bqbiol:hasPart>
                <rdf:Bag>
                  <rdf:li rdf:resource="urn:miriam:uniprot:P37840"/>
                </rdf:Bag>
              </bqbiol:hasPart>
              <bqbiol:hasPart>
                <rdf:Bag>
                  <rdf:li rdf:resource="urn:miriam:uniprot:P13473"/>
                </rdf:Bag>
              </bqbiol:hasPart>
            </rdf:Description>
          </rdf:RDF>
        </annotation>
      </species>
      <species id="s502" constant="false" initialAmount="0" hasOnlySubstanceUnits="false" name="ProtWTasynHigherSPC" metaid="s502" boundaryCondition="false" substanceUnits="substance" compartment="c1">
        <annotation>          <rdf:RDF xmlns:rdf="http://www.w3.org/1999/02/22-rdf-syntax-ns#" xmlns:bqmodel="http://biomodels.net/model-qualifiers/" xmlns:vCard="http://www.w3.org/2001/vcard-rdf/3.0#" xmlns:dcterms="http://purl.org/dc/terms/" xmlns:dc="http://purl.org/dc/elements/1.1/" xmlns:bqbiol="http://biomodels.net/biology-qualifiers/">
            <rdf:Description rdf:about="#s502">
              <bqbiol:hasPart>
                <rdf:Bag>
                  <rdf:li rdf:resource="urn:miriam:uniprot:P37840"/>
                </rdf:Bag>
              </bqbiol:hasPart>
              <bqbiol:hasPart>
                <rdf:Bag>
                  <rdf:li rdf:resource="urn:miriam:go:GO:0000502"/>
                </rdf:Bag>
              </bqbiol:hasPart>
            </rdf:Description>
          </rdf:RDF>
        </annotation>
      </species>
      <species id="s517" constant="false" initialAmount="0" hasOnlySubstanceUnits="false" name="WTasyn4" metaid="s517" boundaryCondition="false" substanceUnits="substance" compartment="c2">
        <annotation>          <rdf:RDF xmlns:rdf="http://www.w3.org/1999/02/22-rdf-syntax-ns#" xmlns:bqmodel="http://biomodels.net/model-qualifiers/" xmlns:vCard="http://www.w3.org/2001/vcard-rdf/3.0#" xmlns:dcterms="http://purl.org/dc/terms/" xmlns:dc="http://purl.org/dc/elements/1.1/" xmlns:bqbiol="http://biomodels.net/biology-qualifiers/">
            <rdf:Description rdf:about="#s517">
              <bqbiol:is>
                <rdf:Bag>
                  <rdf:li rdf:resource="urn:miriam:uniprot:P37840"/>
                </rdf:Bag>
              </bqbiol:is>
            </rdf:Description>
          </rdf:RDF>
        </annotation>
      </species>
      <species id="s518" constant="false" initialAmount="0" hasOnlySubstanceUnits="false" name="WTasyn5" metaid="s518" boundaryCondition="false" substanceUnits="substance" compartment="c2">
        <annotation>          <rdf:RDF xmlns:rdf="http://www.w3.org/1999/02/22-rdf-syntax-ns#" xmlns:bqmodel="http://biomodels.net/model-qualifiers/" xmlns:vCard="http://www.w3.org/2001/vcard-rdf/3.0#" xmlns:dcterms="http://purl.org/dc/terms/" xmlns:dc="http://purl.org/dc/elements/1.1/" xmlns:bqbiol="http://biomodels.net/biology-qualifiers/">
            <rdf:Description rdf:about="#s518">
              <bqbiol:is>
                <rdf:Bag>
                  <rdf:li rdf:resource="urn:miriam:uniprot:P37840"/>
                </rdf:Bag>
              </bqbiol:is>
            </rdf:Description>
          </rdf:RDF>
        </annotation>
      </species>
      <species id="s519" constant="false" initialAmount="0" hasOnlySubstanceUnits="false" name="WTasyn6" metaid="s519" boundaryCondition="false" substanceUnits="substance" compartment="c2">
        <annotation>          <rdf:RDF xmlns:rdf="http://www.w3.org/1999/02/22-rdf-syntax-ns#" xmlns:bqmodel="http://biomodels.net/model-qualifiers/" xmlns:vCard="http://www.w3.org/2001/vcard-rdf/3.0#" xmlns:dcterms="http://purl.org/dc/terms/" xmlns:dc="http://purl.org/dc/elements/1.1/" xmlns:bqbiol="http://biomodels.net/biology-qualifiers/">
            <rdf:Description rdf:about="#s519">
              <bqbiol:is>
                <rdf:Bag>
                  <rdf:li rdf:resource="urn:miriam:uniprot:P37840"/>
                </rdf:Bag>
              </bqbiol:is>
            </rdf:Description>
          </rdf:RDF>
        </annotation>
      </species>
      <species id="s520" constant="false" initialAmount="0" hasOnlySubstanceUnits="false" name="WTasyn3" metaid="s520" boundaryCondition="false" substanceUnits="substance" compartment="c2">
        <annotation>          <rdf:RDF xmlns:rdf="http://www.w3.org/1999/02/22-rdf-syntax-ns#" xmlns:bqmodel="http://biomodels.net/model-qualifiers/" xmlns:vCard="http://www.w3.org/2001/vcard-rdf/3.0#" xmlns:dcterms="http://purl.org/dc/terms/" xmlns:dc="http://purl.org/dc/elements/1.1/" xmlns:bqbiol="http://biomodels.net/biology-qualifiers/">
            <rdf:Description rdf:about="#s520">
              <bqbiol:is>
                <rdf:Bag>
                  <rdf:li rdf:resource="urn:miriam:uniprot:P37840"/>
                </rdf:Bag>
              </bqbiol:is>
            </rdf:Description>
          </rdf:RDF>
        </annotation>
      </species>
      <species id="s521" constant="false" initialAmount="0" hasOnlySubstanceUnits="false" name="WTasyn2" metaid="s521" boundaryCondition="false" substanceUnits="substance" compartment="c2">
        <annotation>          <rdf:RDF xmlns:rdf="http://www.w3.org/1999/02/22-rdf-syntax-ns#" xmlns:bqmodel="http://biomodels.net/model-qualifiers/" xmlns:vCard="http://www.w3.org/2001/vcard-rdf/3.0#" xmlns:dcterms="http://purl.org/dc/terms/" xmlns:dc="http://purl.org/dc/elements/1.1/" xmlns:bqbiol="http://biomodels.net/biology-qualifiers/">
            <rdf:Description rdf:about="#s521">
              <bqbiol:is>
                <rdf:Bag>
                  <rdf:li rdf:resource="urn:miriam:uniprot:P37840"/>
                </rdf:Bag>
              </bqbiol:is>
            </rdf:Description>
          </rdf:RDF>
        </annotation>
      </species>
      <species id="s522" constant="false" initialAmount="0" hasOnlySubstanceUnits="false" name="WTasyn7" metaid="s522" boundaryCondition="false" substanceUnits="substance" compartment="c2">
        <annotation>          <rdf:RDF xmlns:rdf="http://www.w3.org/1999/02/22-rdf-syntax-ns#" xmlns:bqmodel="http://biomodels.net/model-qualifiers/" xmlns:vCard="http://www.w3.org/2001/vcard-rdf/3.0#" xmlns:dcterms="http://purl.org/dc/terms/" xmlns:dc="http://purl.org/dc/elements/1.1/" xmlns:bqbiol="http://biomodels.net/biology-qualifiers/">
            <rdf:Description rdf:about="#s522">
              <bqbiol:is>
                <rdf:Bag>
                  <rdf:li rdf:resource="urn:miriam:uniprot:P37840"/>
                </rdf:Bag>
              </bqbiol:is>
            </rdf:Description>
          </rdf:RDF>
        </annotation>
      </species>
      <species id="s523" constant="false" initialAmount="0" hasOnlySubstanceUnits="false" name="WTasyn8" metaid="s523" boundaryCondition="false" substanceUnits="substance" compartment="c2">
        <annotation>          <rdf:RDF xmlns:rdf="http://www.w3.org/1999/02/22-rdf-syntax-ns#" xmlns:bqmodel="http://biomodels.net/model-qualifiers/" xmlns:vCard="http://www.w3.org/2001/vcard-rdf/3.0#" xmlns:dcterms="http://purl.org/dc/terms/" xmlns:dc="http://purl.org/dc/elements/1.1/" xmlns:bqbiol="http://biomodels.net/biology-qualifiers/">
            <rdf:Description rdf:about="#s523">
              <bqbiol:is>
                <rdf:Bag>
                  <rdf:li rdf:resource="urn:miriam:uniprot:P37840"/>
                </rdf:Bag>
              </bqbiol:is>
            </rdf:Description>
          </rdf:RDF>
        </annotation>
      </species>
      <species id="s524" constant="false" initialAmount="0" hasOnlySubstanceUnits="false" name="DopModWTasyn7merM/Adegr" metaid="s524" boundaryCondition="false" substanceUnits="substance" compartment="c2">
        <annotation>          <rdf:RDF xmlns:rdf="http://www.w3.org/1999/02/22-rdf-syntax-ns#" xmlns:bqmodel="http://biomodels.net/model-qualifiers/" xmlns:vCard="http://www.w3.org/2001/vcard-rdf/3.0#" xmlns:dcterms="http://purl.org/dc/terms/" xmlns:dc="http://purl.org/dc/elements/1.1/" xmlns:bqbiol="http://biomodels.net/biology-qualifiers/">
            <rdf:Description rdf:about="#s524">
              <bqbiol:hasVersion>
                <rdf:Bag>
                  <rdf:li rdf:resource="urn:miriam:chebi:CHEBI:18243"/>
                </rdf:Bag>
              </bqbiol:hasVersion>
              <bqbiol:hasVersion>
                <rdf:Bag>
                  <rdf:li rdf:resource="urn:miriam:uniprot:P37840"/>
                </rdf:Bag>
              </bqbiol:hasVersion>
            </rdf:Description>
          </rdf:RDF>
        </annotation>
      </species>
      <species id="s525" constant="false" initialAmount="0" hasOnlySubstanceUnits="false" name="DopModWTasyn8" metaid="s525" boundaryCondition="false" substanceUnits="substance" compartment="c2">
        <annotation>          <rdf:RDF xmlns:rdf="http://www.w3.org/1999/02/22-rdf-syntax-ns#" xmlns:bqmodel="http://biomodels.net/model-qualifiers/" xmlns:vCard="http://www.w3.org/2001/vcard-rdf/3.0#" xmlns:dcterms="http://purl.org/dc/terms/" xmlns:dc="http://purl.org/dc/elements/1.1/" xmlns:bqbiol="http://biomodels.net/biology-qualifiers/">
            <rdf:Description rdf:about="#s525">
              <bqbiol:hasPart>
                <rdf:Bag>
                  <rdf:li rdf:resource="urn:miriam:uniprot:P37840"/>
                </rdf:Bag>
              </bqbiol:hasPart>
              <bqbiol:hasPart>
                <rdf:Bag>
                  <rdf:li rdf:resource="urn:miriam:chebi:CHEBI:18243"/>
                </rdf:Bag>
              </bqbiol:hasPart>
            </rdf:Description>
          </rdf:RDF>
        </annotation>
      </species>
      <species id="s526" constant="false" initialAmount="0" hasOnlySubstanceUnits="false" name="DopModWTasyn7" metaid="s526" boundaryCondition="false" substanceUnits="substance" compartment="c2">
        <annotation>          <rdf:RDF xmlns:rdf="http://www.w3.org/1999/02/22-rdf-syntax-ns#" xmlns:bqmodel="http://biomodels.net/model-qualifiers/" xmlns:vCard="http://www.w3.org/2001/vcard-rdf/3.0#" xmlns:dcterms="http://purl.org/dc/terms/" xmlns:dc="http://purl.org/dc/elements/1.1/" xmlns:bqbiol="http://biomodels.net/biology-qualifiers/">
            <rdf:Description rdf:about="#s526">
              <bqbiol:hasPart>
                <rdf:Bag>
                  <rdf:li rdf:resource="urn:miriam:uniprot:P37840"/>
                </rdf:Bag>
              </bqbiol:hasPart>
              <bqbiol:hasPart>
                <rdf:Bag>
                  <rdf:li rdf:resource="urn:miriam:chebi:CHEBI:18243"/>
                </rdf:Bag>
              </bqbiol:hasPart>
            </rdf:Description>
          </rdf:RDF>
        </annotation>
      </species>
      <species id="s528" constant="false" initialAmount="0" hasOnlySubstanceUnits="false" name="DopModWTasyn6" metaid="s528" boundaryCondition="false" substanceUnits="substance" compartment="c2">
        <annotation>          <rdf:RDF xmlns:rdf="http://www.w3.org/1999/02/22-rdf-syntax-ns#" xmlns:bqmodel="http://biomodels.net/model-qualifiers/" xmlns:vCard="http://www.w3.org/2001/vcard-rdf/3.0#" xmlns:dcterms="http://purl.org/dc/terms/" xmlns:dc="http://purl.org/dc/elements/1.1/" xmlns:bqbiol="http://biomodels.net/biology-qualifiers/">
            <rdf:Description rdf:about="#s528">
              <bqbiol:hasPart>
                <rdf:Bag>
                  <rdf:li rdf:resource="urn:miriam:chebi:CHEBI:18243"/>
                </rdf:Bag>
              </bqbiol:hasPart>
              <bqbiol:hasPart>
                <rdf:Bag>
                  <rdf:li rdf:resource="urn:miriam:uniprot:P37840"/>
                </rdf:Bag>
              </bqbiol:hasPart>
            </rdf:Description>
          </rdf:RDF>
        </annotation>
      </species>
      <species id="s529" constant="false" initialAmount="0" hasOnlySubstanceUnits="false" name="DopModWTasyn5" metaid="s529" boundaryCondition="false" substanceUnits="substance" compartment="c2">
        <annotation>          <rdf:RDF xmlns:rdf="http://www.w3.org/1999/02/22-rdf-syntax-ns#" xmlns:bqmodel="http://biomodels.net/model-qualifiers/" xmlns:vCard="http://www.w3.org/2001/vcard-rdf/3.0#" xmlns:dcterms="http://purl.org/dc/terms/" xmlns:dc="http://purl.org/dc/elements/1.1/" xmlns:bqbiol="http://biomodels.net/biology-qualifiers/">
            <rdf:Description rdf:about="#s529">
              <bqbiol:hasPart>
                <rdf:Bag>
                  <rdf:li rdf:resource="urn:miriam:uniprot:P37840"/>
                </rdf:Bag>
              </bqbiol:hasPart>
              <bqbiol:hasPart>
                <rdf:Bag>
                  <rdf:li rdf:resource="urn:miriam:chebi:CHEBI:18243"/>
                </rdf:Bag>
              </bqbiol:hasPart>
            </rdf:Description>
          </rdf:RDF>
        </annotation>
      </species>
      <species id="s530" constant="false" initialAmount="0" hasOnlySubstanceUnits="false" name="DopModWTasyn4" metaid="s530" boundaryCondition="false" substanceUnits="substance" compartment="c2">
        <annotation>          <rdf:RDF xmlns:rdf="http://www.w3.org/1999/02/22-rdf-syntax-ns#" xmlns:bqmodel="http://biomodels.net/model-qualifiers/" xmlns:vCard="http://www.w3.org/2001/vcard-rdf/3.0#" xmlns:dcterms="http://purl.org/dc/terms/" xmlns:dc="http://purl.org/dc/elements/1.1/" xmlns:bqbiol="http://biomodels.net/biology-qualifiers/">
            <rdf:Description rdf:about="#s530">
              <bqbiol:hasPart>
                <rdf:Bag>
                  <rdf:li rdf:resource="urn:miriam:chebi:CHEBI:18243"/>
                </rdf:Bag>
              </bqbiol:hasPart>
              <bqbiol:hasPart>
                <rdf:Bag>
                  <rdf:li rdf:resource="urn:miriam:uniprot:P37840"/>
                </rdf:Bag>
              </bqbiol:hasPart>
            </rdf:Description>
          </rdf:RDF>
        </annotation>
      </species>
      <species id="s531" constant="false" initialAmount="0" hasOnlySubstanceUnits="false" name="DopModWTasyn3" metaid="s531" boundaryCondition="false" substanceUnits="substance" compartment="c2">
        <annotation>          <rdf:RDF xmlns:rdf="http://www.w3.org/1999/02/22-rdf-syntax-ns#" xmlns:bqmodel="http://biomodels.net/model-qualifiers/" xmlns:vCard="http://www.w3.org/2001/vcard-rdf/3.0#" xmlns:dcterms="http://purl.org/dc/terms/" xmlns:dc="http://purl.org/dc/elements/1.1/" xmlns:bqbiol="http://biomodels.net/biology-qualifiers/">
            <rdf:Description rdf:about="#s531">
              <bqbiol:hasPart>
                <rdf:Bag>
                  <rdf:li rdf:resource="urn:miriam:uniprot:P37840"/>
                </rdf:Bag>
              </bqbiol:hasPart>
              <bqbiol:hasPart>
                <rdf:Bag>
                  <rdf:li rdf:resource="urn:miriam:chebi:CHEBI:18243"/>
                </rdf:Bag>
              </bqbiol:hasPart>
            </rdf:Description>
          </rdf:RDF>
        </annotation>
      </species>
      <species id="s533" constant="false" initialAmount="0" hasOnlySubstanceUnits="false" name="WTasyn" metaid="s533" boundaryCondition="false" substanceUnits="substance" compartment="c2">
        <annotation>          <rdf:RDF xmlns:rdf="http://www.w3.org/1999/02/22-rdf-syntax-ns#" xmlns:bqmodel="http://biomodels.net/model-qualifiers/" xmlns:vCard="http://www.w3.org/2001/vcard-rdf/3.0#" xmlns:dcterms="http://purl.org/dc/terms/" xmlns:dc="http://purl.org/dc/elements/1.1/" xmlns:bqbiol="http://biomodels.net/biology-qualifiers/">
            <rdf:Description rdf:about="#s533">
              <bqbiol:is>
                <rdf:Bag>
                  <rdf:li rdf:resource="urn:miriam:uniprot:P37840"/>
                </rdf:Bag>
              </bqbiol:is>
            </rdf:Description>
          </rdf:RDF>
        </annotation>
      </species>
      <species id="s536" constant="false" initialAmount="0" hasOnlySubstanceUnits="false" name=" DopModWTasynOnLamp" metaid="s536" boundaryCondition="false" substanceUnits="substance" compartment="c3">
        <annotation>          <rdf:RDF xmlns:rdf="http://www.w3.org/1999/02/22-rdf-syntax-ns#" xmlns:bqmodel="http://biomodels.net/model-qualifiers/" xmlns:vCard="http://www.w3.org/2001/vcard-rdf/3.0#" xmlns:dcterms="http://purl.org/dc/terms/" xmlns:dc="http://purl.org/dc/elements/1.1/" xmlns:bqbiol="http://biomodels.net/biology-qualifiers/">
            <rdf:Description rdf:about="#s536">
              <bqbiol:hasPart>
                <rdf:Bag>
                  <rdf:li rdf:resource="urn:miriam:chebi:CHEBI:18243"/>
                </rdf:Bag>
              </bqbiol:hasPart>
              <bqbiol:hasPart>
                <rdf:Bag>
                  <rdf:li rdf:resource="urn:miriam:uniprot:P37840"/>
                </rdf:Bag>
              </bqbiol:hasPart>
              <bqbiol:hasPart>
                <rdf:Bag>
                  <rdf:li rdf:resource="urn:miriam:uniprot:P13473"/>
                </rdf:Bag>
              </bqbiol:hasPart>
            </rdf:Description>
          </rdf:RDF>
        </annotation>
      </species>
      <species id="s535" constant="false" initialAmount="0" hasOnlySubstanceUnits="false" name="DopModWTasyn" metaid="s535" boundaryCondition="false" substanceUnits="substance" compartment="c2">
        <annotation>          <rdf:RDF xmlns:rdf="http://www.w3.org/1999/02/22-rdf-syntax-ns#" xmlns:bqmodel="http://biomodels.net/model-qualifiers/" xmlns:vCard="http://www.w3.org/2001/vcard-rdf/3.0#" xmlns:dcterms="http://purl.org/dc/terms/" xmlns:dc="http://purl.org/dc/elements/1.1/" xmlns:bqbiol="http://biomodels.net/biology-qualifiers/">
            <rdf:Description rdf:about="#s535">
              <bqbiol:hasPart>
                <rdf:Bag>
                  <rdf:li rdf:resource="urn:miriam:chebi:CHEBI:18243"/>
                </rdf:Bag>
              </bqbiol:hasPart>
              <bqbiol:hasPart>
                <rdf:Bag>
                  <rdf:li rdf:resource="urn:miriam:uniprot:P37840"/>
                </rdf:Bag>
              </bqbiol:hasPart>
            </rdf:Description>
          </rdf:RDF>
        </annotation>
      </species>
      <species id="s527" constant="false" initialAmount="0" hasOnlySubstanceUnits="false" name="DopModWTasyn2" metaid="s527" boundaryCondition="false" substanceUnits="substance" compartment="c2">
        <annotation>          <rdf:RDF xmlns:rdf="http://www.w3.org/1999/02/22-rdf-syntax-ns#" xmlns:bqmodel="http://biomodels.net/model-qualifiers/" xmlns:vCard="http://www.w3.org/2001/vcard-rdf/3.0#" xmlns:dcterms="http://purl.org/dc/terms/" xmlns:dc="http://purl.org/dc/elements/1.1/" xmlns:bqbiol="http://biomodels.net/biology-qualifiers/">
            <rdf:Description rdf:about="#s527">
              <bqbiol:hasVersion>
                <rdf:Bag>
                  <rdf:li rdf:resource="urn:miriam:uniprot:P37840"/>
                </rdf:Bag>
              </bqbiol:hasVersion>
              <bqbiol:hasVersion>
                <rdf:Bag>
                  <rdf:li rdf:resource="urn:miriam:chebi:CHEBI:18243"/>
                </rdf:Bag>
              </bqbiol:hasVersion>
            </rdf:Description>
          </rdf:RDF>
        </annotation>
      </species>
    </listOfSpecies>
    <listOfParameters>
      <parameter id="k_DisRate" constant="true" name="k_DisRate" metaid="disrate" value="4.999533748E-7"/>
      <parameter id="k_2merForm" constant="true" name="k_2merForm" metaid="DimerForm" value="1.462941015E-9"/>
      <parameter id="k_DopModWTasynLampBind" constant="true" name="k_DopModWTasynLampBind" metaid="DopModBindOnLamp" value="7.6715997E-9"/>
      <parameter id="k_LampFreeWTasyn" constant="true" name="k_LampFreeWTasyn" metaid="LampFreeWTasyn" value="0.0003044571674"/>
      <parameter id="k_OligAutophagUptake" constant="true" name="k_OligAutophagUptake" metaid="OligAutophagUptake" value="2.39034347E-8"/>
      <parameter id="k_OligomerForm" constant="true" name="k_OligomerForm" metaid="OligomerForm" value="3.350497192E-8"/>
      <parameter id="k_ProteasomeBind" constant="true" name="k_ProteasomeBind" metaid="ProteasomeInhib" value="3.424693672E-9"/>
      <parameter id="k_ProtOligDegr" constant="true" name="k_ProtOligDegr" metaid="ProtOligDegr" value="0.000370096"/>
      <parameter id="k_WTasyn1_2merBindOnLamp" constant="true" name="k_WTasyn1_2merBindOnLamp" metaid="WTasyn1_2merBindOnLamp" value="6.865455081E-7"/>
      <parameter id="k_WTOligBindOnLamp" constant="true" name="k_WTOligBindOnLamp" metaid="WTOligBindOnLamp" value="4E-6"/>
      <parameter id="Total_Cytosolic_WTASYN_Oligomers" constant="false" name="Total_Cytosolic_WTASYN_Oligomers" metaid="test" value="112"/>
      <parameter id="Total_Cytosolic_WTASYN_Monomer" constant="false" name="Total_Cytosolic_WTASYN_Monomer" metaid="Monomer" value="2603"/>
      <parameter id="Total_Cytosolic_WTASYN_Dimer" constant="false" name="Total_Cytosolic_WTASYN_Dimer" metaid="Dimer" value="22"/>
      <parameter id="k_M_autophagyDegr" constant="true" name="k_M_autophagyDegr" metaid="k_M_autophagyDegr" value="0.1"/>
    </listOfParameters>
    <listOfRules>
      <assignmentRule metaid="CDMT00013" variable="Total_Cytosolic_WTASYN_Oligomers">
        <math xmlns="http://www.w3.org/1998/Math/MathML">        
          <apply>
            <plus/>
            <apply>
              <times/>
              <ci> s5 </ci>
              <ci> c1 </ci>
            </apply>
            <apply>
              <times/>
              <ci> s2 </ci>
              <ci> c1 </ci>
            </apply>
            <apply>
              <times/>
              <ci> s1 </ci>
              <ci> c1 </ci>
            </apply>
            <apply>
              <times/>
              <ci> s21 </ci>
              <ci> c1 </ci>
            </apply>
            <apply>
              <times/>
              <ci> s25 </ci>
              <ci> c1 </ci>
            </apply>
            <apply>
              <times/>
              <ci> s26 </ci>
              <ci> c1 </ci>
            </apply>
            <apply>
              <times/>
              <ci> s27 </ci>
              <ci> c1 </ci>
            </apply>
            <apply>
              <times/>
              <ci> s20 </ci>
              <ci> c1 </ci>
            </apply>
            <apply>
              <times/>
              <ci> s24 </ci>
              <ci> c1 </ci>
            </apply>
            <apply>
              <times/>
              <ci> s23 </ci>
              <ci> c1 </ci>
            </apply>
            <apply>
              <times/>
              <ci> s32 </ci>
              <ci> c1 </ci>
            </apply>
            <apply>
              <times/>
              <ci> s31 </ci>
              <ci> c1 </ci>
            </apply>
            <apply>
              <times/>
              <ci> s30 </ci>
              <ci> c1 </ci>
            </apply>
            <apply>
              <times/>
              <ci> s29 </ci>
              <ci> c1 </ci>
            </apply>
          </apply>
        </math>
      </assignmentRule>
      <assignmentRule metaid="CDMT00152" variable="Total_Cytosolic_WTASYN_Monomer">
        <math xmlns="http://www.w3.org/1998/Math/MathML">        
          <apply>
            <plus/>
            <apply>
              <times/>
              <ci> s17 </ci>
              <ci> c1 </ci>
            </apply>
            <apply>
              <times/>
              <ci> s7 </ci>
              <ci> c1 </ci>
            </apply>
          </apply>
        </math>
      </assignmentRule>
      <assignmentRule metaid="CDMT00147" variable="Total_Cytosolic_WTASYN_Dimer">
        <math xmlns="http://www.w3.org/1998/Math/MathML">        
          <apply>
            <plus/>
            <apply>
              <times/>
              <ci> s6 </ci>
              <ci> c1 </ci>
            </apply>
            <apply>
              <times/>
              <ci> s18 </ci>
              <ci> c1 </ci>
            </apply>
          </apply>
        </math>
      </assignmentRule>
    </listOfRules>
    <listOfReactions>
      <reaction id="re1" name="WTasynSynthesis" metaid="re2" reversible="false">
        <annotation>          <rdf:RDF xmlns:rdf="http://www.w3.org/1999/02/22-rdf-syntax-ns#" xmlns:bqmodel="http://biomodels.net/model-qualifiers/" xmlns:vCard="http://www.w3.org/2001/vcard-rdf/3.0#" xmlns:dc="http://purl.org/dc/elements/1.1/" xmlns:dcterms="http://purl.org/dc/terms/" xmlns:bqbiol="http://biomodels.net/biology-qualifiers/">
            <rdf:Description rdf:about="#re2">
              <bqbiol:isVersionOf>
                <rdf:Bag>
                  <rdf:li rdf:resource="urn:miriam:go:GO:0006412"/>
                </rdf:Bag>
              </bqbiol:isVersionOf>
              <bqbiol:isVersionOf>
                <rdf:Bag>
                  <rdf:li rdf:resource="urn:miriam:go:GO:0006351"/>
                </rdf:Bag>
              </bqbiol:isVersionOf>
            </rdf:Description>
          </rdf:RDF>
        </annotation>
              <listOfReactants>
          <speciesReference species="s3" metaid="CDMT00003" stoichiometry="1"/>
        </listOfReactants>
        <listOfProducts>
          <speciesReference species="s17" metaid="CDMT00004" stoichiometry="1"/>
        </listOfProducts>
        <kineticLaw>
          <math xmlns="http://www.w3.org/1998/Math/MathML">          
            <apply>
              <times/>
              <ci> c1 </ci>
              <apply>
                <ci> function_1 </ci>
                <ci> c1 </ci>
                <ci> k_WTasynSynth </ci>
                <ci> s3 </ci>
              </apply>
            </apply>
          </math>
                  <listOfParameters>
            <parameter id="k_WTasynSynth" name="k_WTasynSynth" value="0.0294219"/>
          </listOfParameters>
        </kineticLaw>
      </reaction>
      <reaction id="re2" name="DopProduction" metaid="re24" reversible="false">
        <annotation>          <rdf:RDF xmlns:rdf="http://www.w3.org/1999/02/22-rdf-syntax-ns#" xmlns:bqmodel="http://biomodels.net/model-qualifiers/" xmlns:vCard="http://www.w3.org/2001/vcard-rdf/3.0#" xmlns:dc="http://purl.org/dc/elements/1.1/" xmlns:dcterms="http://purl.org/dc/terms/" xmlns:bqbiol="http://biomodels.net/biology-qualifiers/">
            <rdf:Description rdf:about="#re24">
              <bqbiol:isVersionOf>
                <rdf:Bag>
                  <rdf:li rdf:resource="urn:miriam:go:GO:0042416"/>
                </rdf:Bag>
              </bqbiol:isVersionOf>
            </rdf:Description>
          </rdf:RDF>
        </annotation>
              <listOfReactants>
          <speciesReference species="s3" metaid="CDMT00005" stoichiometry="1"/>
        </listOfReactants>
        <listOfProducts>
          <speciesReference species="s22" metaid="CDMT00006" stoichiometry="1"/>
        </listOfProducts>
        <kineticLaw>
          <math xmlns="http://www.w3.org/1998/Math/MathML">          
            <apply>
              <times/>
              <ci> c1 </ci>
              <apply>
                <ci> function_2 </ci>
                <ci> c1 </ci>
                <ci> k_DopProd </ci>
                <ci> s3 </ci>
              </apply>
            </apply>
          </math>
                  <listOfParameters>
            <parameter id="k_DopProd" name="k_DopProd" value="0.0791823"/>
          </listOfParameters>
        </kineticLaw>
      </reaction>
      <reaction id="re3" name="2merForm" metaid="re17" reversible="false">
        <annotation>          <rdf:RDF xmlns:rdf="http://www.w3.org/1999/02/22-rdf-syntax-ns#" xmlns:bqmodel="http://biomodels.net/model-qualifiers/" xmlns:vCard="http://www.w3.org/2001/vcard-rdf/3.0#" xmlns:dc="http://purl.org/dc/elements/1.1/" xmlns:dcterms="http://purl.org/dc/terms/" xmlns:bqbiol="http://biomodels.net/biology-qualifiers/">
            <rdf:Description rdf:about="#re17">
              <bqbiol:isVersionOf>
                <rdf:Bag>
                  <rdf:li rdf:resource="urn:miriam:go:GO:0051259"/>
                </rdf:Bag>
              </bqbiol:isVersionOf>
            </rdf:Description>
          </rdf:RDF>
        </annotation>
              <listOfReactants>
          <speciesReference species="s17" metaid="CDMT00009" stoichiometry="2"/>
          <speciesReference species="s17" metaid="CDMT00010"/>
        </listOfReactants>
        <listOfProducts>
          <speciesReference species="s18" metaid="CDMT00011" stoichiometry="1"/>
        </listOfProducts>
        <kineticLaw>
          <math xmlns="http://www.w3.org/1998/Math/MathML">          
            <apply>
              <times/>
              <ci> c1 </ci>
              <apply>
                <ci> function_3 </ci>
                <ci> c1 </ci>
                <ci> k_2merForm </ci>
                <ci> s17 </ci>
              </apply>
            </apply>
          </math>
        </kineticLaw>
      </reaction>
      <reaction id="re4" name="WTasynDopModification" metaid="re16" reversible="false">
        <annotation>          <rdf:RDF xmlns:rdf="http://www.w3.org/1999/02/22-rdf-syntax-ns#" xmlns:bqmodel="http://biomodels.net/model-qualifiers/" xmlns:vCard="http://www.w3.org/2001/vcard-rdf/3.0#" xmlns:dc="http://purl.org/dc/elements/1.1/" xmlns:dcterms="http://purl.org/dc/terms/" xmlns:bqbiol="http://biomodels.net/biology-qualifiers/">
            <rdf:Description rdf:about="#re16">
              <bqbiol:isVersionOf>
                <rdf:Bag>
                  <rdf:li rdf:resource="urn:miriam:go:GO:0032460"/>
                </rdf:Bag>
              </bqbiol:isVersionOf>
              <bqbiol:isVersionOf>
                <rdf:Bag>
                  <rdf:li rdf:resource="urn:miriam:go:GO:0006461"/>
                </rdf:Bag>
              </bqbiol:isVersionOf>
            </rdf:Description>
          </rdf:RDF>
        </annotation>
              <listOfReactants>
          <speciesReference species="s17" metaid="CDMT00016" stoichiometry="1"/>
          <speciesReference species="s22" metaid="CDMT00017" stoichiometry="1"/>
        </listOfReactants>
        <listOfProducts>
          <speciesReference species="s7" metaid="CDMT00018" stoichiometry="1"/>
        </listOfProducts>
        <kineticLaw>
          <math xmlns="http://www.w3.org/1998/Math/MathML">          
            <apply>
              <times/>
              <ci> c1 </ci>
              <apply>
                <ci> function_4 </ci>
                <ci> c1 </ci>
                <ci> k_WTasynDopMod </ci>
                <ci> s17 </ci>
                <ci> s22 </ci>
              </apply>
            </apply>
          </math>
                  <listOfParameters>
            <parameter id="k_WTasynDopMod" name="k_WTasynDopMod" value="6.74768E-7"/>
          </listOfParameters>
        </kineticLaw>
      </reaction>
      <reaction id="re5" name="WTasynLampBind" metaid="re5" reversible="false">
        <annotation>          <rdf:RDF xmlns:rdf="http://www.w3.org/1999/02/22-rdf-syntax-ns#" xmlns:bqmodel="http://biomodels.net/model-qualifiers/" xmlns:vCard="http://www.w3.org/2001/vcard-rdf/3.0#" xmlns:dc="http://purl.org/dc/elements/1.1/" xmlns:dcterms="http://purl.org/dc/terms/" xmlns:bqbiol="http://biomodels.net/biology-qualifiers/">
            <rdf:Description rdf:about="#re5">
              <bqbiol:isVersionOf>
                <rdf:Bag>
                  <rdf:li rdf:resource="urn:miriam:go:GO:0005102"/>
                </rdf:Bag>
              </bqbiol:isVersionOf>
              <bqbiol:isVersionOf>
                <rdf:Bag>
                  <rdf:li rdf:resource="urn:miriam:go:GO:0006622"/>
                </rdf:Bag>
              </bqbiol:isVersionOf>
            </rdf:Description>
          </rdf:RDF>
        </annotation>
              <listOfReactants>
          <speciesReference species="s17" metaid="CDMT00020" stoichiometry="1"/>
          <speciesReference species="s51" metaid="CDMT00021" stoichiometry="1"/>
        </listOfReactants>
        <listOfProducts>
          <speciesReference species="s78" metaid="CDMT00022" stoichiometry="1"/>
        </listOfProducts>
        <kineticLaw>
          <math xmlns="http://www.w3.org/1998/Math/MathML">          
            <apply>
              <ci> function_5 </ci>
              <ci> c1 </ci>
              <ci> c3 </ci>
              <ci> k_WTasyn1_2merBindOnLamp </ci>
              <ci> s17 </ci>
              <ci> s51 </ci>
            </apply>
          </math>
        </kineticLaw>
      </reaction>
      <reaction id="re6" name="AutophagosomeUptakeWTasyn2mer" metaid="re67" reversible="false">
        <annotation>          <rdf:RDF xmlns:rdf="http://www.w3.org/1999/02/22-rdf-syntax-ns#" xmlns:bqmodel="http://biomodels.net/model-qualifiers/" xmlns:vCard="http://www.w3.org/2001/vcard-rdf/3.0#" xmlns:dc="http://purl.org/dc/elements/1.1/" xmlns:dcterms="http://purl.org/dc/terms/" xmlns:bqbiol="http://biomodels.net/biology-qualifiers/">
            <rdf:Description rdf:about="#re67">
              <bqbiol:isVersionOf>
                <rdf:Bag>
                  <rdf:li rdf:resource="urn:miriam:go:GO:0016236"/>
                </rdf:Bag>
              </bqbiol:isVersionOf>
            </rdf:Description>
          </rdf:RDF>
        </annotation>
              <listOfReactants>
          <speciesReference species="s18" metaid="CDMT00025" stoichiometry="1"/>
        </listOfReactants>
        <listOfProducts>
          <speciesReference species="s521" metaid="CDMT00026" stoichiometry="1"/>
        </listOfProducts>
        <kineticLaw>
          <math xmlns="http://www.w3.org/1998/Math/MathML">          
            <apply>
              <ci> function_6 </ci>
              <ci> c1 </ci>
              <ci> k_OligAutophagUptake </ci>
              <ci> s18 </ci>
            </apply>
          </math>
        </kineticLaw>
      </reaction>
      <reaction id="re7" name="3merForm" metaid="re18" reversible="false">
        <annotation>          <rdf:RDF xmlns:rdf="http://www.w3.org/1999/02/22-rdf-syntax-ns#" xmlns:bqmodel="http://biomodels.net/model-qualifiers/" xmlns:vCard="http://www.w3.org/2001/vcard-rdf/3.0#" xmlns:dc="http://purl.org/dc/elements/1.1/" xmlns:dcterms="http://purl.org/dc/terms/" xmlns:bqbiol="http://biomodels.net/biology-qualifiers/">
            <rdf:Description rdf:about="#re18">
              <bqbiol:isVersionOf>
                <rdf:Bag>
                  <rdf:li rdf:resource="urn:miriam:go:GO:0051259"/>
                </rdf:Bag>
              </bqbiol:isVersionOf>
            </rdf:Description>
          </rdf:RDF>
        </annotation>
              <listOfReactants>
          <speciesReference species="s18" metaid="CDMT00028" stoichiometry="1"/>
          <speciesReference species="s17" metaid="CDMT00029" stoichiometry="1"/>
        </listOfReactants>
        <listOfProducts>
          <speciesReference species="s20" metaid="CDMT00030" stoichiometry="1"/>
        </listOfProducts>
        <kineticLaw>
          <math xmlns="http://www.w3.org/1998/Math/MathML">          
            <apply>
              <times/>
              <ci> c1 </ci>
              <apply>
                <ci> function_7 </ci>
                <ci> c1 </ci>
                <ci> k_OligomerForm </ci>
                <ci> s17 </ci>
                <ci> s18 </ci>
              </apply>
            </apply>
          </math>
        </kineticLaw>
      </reaction>
      <reaction id="re8" name="WTasyn2LampBind" metaid="re8" reversible="false">
        <annotation>          <rdf:RDF xmlns:rdf="http://www.w3.org/1999/02/22-rdf-syntax-ns#" xmlns:bqmodel="http://biomodels.net/model-qualifiers/" xmlns:vCard="http://www.w3.org/2001/vcard-rdf/3.0#" xmlns:dc="http://purl.org/dc/elements/1.1/" xmlns:dcterms="http://purl.org/dc/terms/" xmlns:bqbiol="http://biomodels.net/biology-qualifiers/">
            <rdf:Description rdf:about="#re8">
              <bqbiol:isVersionOf>
                <rdf:Bag>
                  <rdf:li rdf:resource="urn:miriam:go:GO:0005102"/>
                </rdf:Bag>
              </bqbiol:isVersionOf>
              <bqbiol:isVersionOf>
                <rdf:Bag>
                  <rdf:li rdf:resource="urn:miriam:go:GO:0006622"/>
                </rdf:Bag>
              </bqbiol:isVersionOf>
            </rdf:Description>
          </rdf:RDF>
        </annotation>
              <listOfReactants>
          <speciesReference species="s18" metaid="CDMT00035" stoichiometry="1"/>
          <speciesReference species="s51" metaid="CDMT00036" stoichiometry="1"/>
        </listOfReactants>
        <listOfProducts>
          <speciesReference species="s85" metaid="CDMT00037" stoichiometry="1"/>
        </listOfProducts>
        <kineticLaw>
          <math xmlns="http://www.w3.org/1998/Math/MathML">          
            <apply>
              <ci> function_8 </ci>
              <ci> c1 </ci>
              <ci> c3 </ci>
              <ci> k_WTasyn1_2merBindOnLamp </ci>
              <ci> s18 </ci>
              <ci> s51 </ci>
            </apply>
          </math>
        </kineticLaw>
      </reaction>
      <reaction id="re9" name="AutophagosomeUptakeWTasyn3mer" metaid="re68" reversible="false">
        <annotation>          <rdf:RDF xmlns:rdf="http://www.w3.org/1999/02/22-rdf-syntax-ns#" xmlns:bqmodel="http://biomodels.net/model-qualifiers/" xmlns:vCard="http://www.w3.org/2001/vcard-rdf/3.0#" xmlns:dc="http://purl.org/dc/elements/1.1/" xmlns:dcterms="http://purl.org/dc/terms/" xmlns:bqbiol="http://biomodels.net/biology-qualifiers/">
            <rdf:Description rdf:about="#re68">
              <bqbiol:isVersionOf>
                <rdf:Bag>
                  <rdf:li rdf:resource="urn:miriam:go:GO:0016236"/>
                </rdf:Bag>
              </bqbiol:isVersionOf>
            </rdf:Description>
          </rdf:RDF>
        </annotation>
              <listOfReactants>
          <speciesReference species="s20" metaid="CDMT00038" stoichiometry="1"/>
        </listOfReactants>
        <listOfProducts>
          <speciesReference species="s520" metaid="CDMT00039" stoichiometry="1"/>
        </listOfProducts>
        <kineticLaw>
          <math xmlns="http://www.w3.org/1998/Math/MathML">          
            <apply>
              <ci> function_9 </ci>
              <ci> c1 </ci>
              <ci> k_OligAutophagUptake </ci>
              <ci> s20 </ci>
            </apply>
          </math>
        </kineticLaw>
      </reaction>
      <reaction id="re10" name="4merForm" metaid="re19" reversible="false">
        <annotation>          <rdf:RDF xmlns:rdf="http://www.w3.org/1999/02/22-rdf-syntax-ns#" xmlns:bqmodel="http://biomodels.net/model-qualifiers/" xmlns:vCard="http://www.w3.org/2001/vcard-rdf/3.0#" xmlns:dc="http://purl.org/dc/elements/1.1/" xmlns:dcterms="http://purl.org/dc/terms/" xmlns:bqbiol="http://biomodels.net/biology-qualifiers/">
            <rdf:Description rdf:about="#re19">
              <bqbiol:isVersionOf>
                <rdf:Bag>
                  <rdf:li rdf:resource="urn:miriam:go:GO:0051529"/>
                </rdf:Bag>
              </bqbiol:isVersionOf>
            </rdf:Description>
          </rdf:RDF>
        </annotation>
              <listOfReactants>
          <speciesReference species="s20" metaid="CDMT00042" stoichiometry="1"/>
          <speciesReference species="s17" metaid="CDMT00043" stoichiometry="1"/>
        </listOfReactants>
        <listOfProducts>
          <speciesReference species="s24" metaid="CDMT00044" stoichiometry="1"/>
        </listOfProducts>
        <kineticLaw>
          <math xmlns="http://www.w3.org/1998/Math/MathML">          
            <apply>
              <times/>
              <ci> c1 </ci>
              <apply>
                <ci> function_10 </ci>
                <ci> c1 </ci>
                <ci> k_OligomerForm </ci>
                <ci> s17 </ci>
                <ci> s20 </ci>
              </apply>
            </apply>
          </math>
        </kineticLaw>
      </reaction>
      <reaction id="re11" name="3merProtBind" metaid="re91" reversible="false">
        <annotation>          <rdf:RDF xmlns:rdf="http://www.w3.org/1999/02/22-rdf-syntax-ns#" xmlns:bqmodel="http://biomodels.net/model-qualifiers/" xmlns:vCard="http://www.w3.org/2001/vcard-rdf/3.0#" xmlns:dc="http://purl.org/dc/elements/1.1/" xmlns:dcterms="http://purl.org/dc/terms/" xmlns:bqbiol="http://biomodels.net/biology-qualifiers/">
            <rdf:Description rdf:about="#re91">
              <bqbiol:isVersionOf>
                <rdf:Bag>
                  <rdf:li rdf:resource="urn:miriam:go:GO:0070628"/>
                </rdf:Bag>
              </bqbiol:isVersionOf>
              <bqbiol:isVersionOf>
                <rdf:Bag>
                  <rdf:li rdf:resource="urn:miriam:go:GO:1901799"/>
                </rdf:Bag>
              </bqbiol:isVersionOf>
              <bqbiol:isVersionOf>
                <rdf:Bag>
                  <rdf:li rdf:resource="urn:miriam:go:GO:0010498"/>
                </rdf:Bag>
              </bqbiol:isVersionOf>
            </rdf:Description>
          </rdf:RDF>
        </annotation>
              <listOfReactants>
          <speciesReference species="s20" metaid="CDMT00047" stoichiometry="1"/>
          <speciesReference species="s35" metaid="CDMT00048" stoichiometry="1"/>
        </listOfReactants>
        <listOfProducts>
          <speciesReference species="s381" metaid="CDMT00049" stoichiometry="1"/>
        </listOfProducts>
        <kineticLaw>
          <math xmlns="http://www.w3.org/1998/Math/MathML">          
            <apply>
              <times/>
              <ci> c1 </ci>
              <apply>
                <ci> function_11 </ci>
                <ci> c1 </ci>
                <ci> k_ProteasomeBind </ci>
                <ci> s20 </ci>
                <ci> s35 </ci>
              </apply>
            </apply>
          </math>
        </kineticLaw>
      </reaction>
      <reaction id="re12" name="AutophagosomeUptakeWTasyn4mer" metaid="re69" reversible="false">
        <annotation>          <rdf:RDF xmlns:rdf="http://www.w3.org/1999/02/22-rdf-syntax-ns#" xmlns:bqmodel="http://biomodels.net/model-qualifiers/" xmlns:vCard="http://www.w3.org/2001/vcard-rdf/3.0#" xmlns:dc="http://purl.org/dc/elements/1.1/" xmlns:dcterms="http://purl.org/dc/terms/" xmlns:bqbiol="http://biomodels.net/biology-qualifiers/">
            <rdf:Description rdf:about="#re69">
              <bqbiol:isVersionOf>
                <rdf:Bag>
                  <rdf:li rdf:resource="urn:miriam:go:GO:0016236"/>
                </rdf:Bag>
              </bqbiol:isVersionOf>
            </rdf:Description>
          </rdf:RDF>
        </annotation>
              <listOfReactants>
          <speciesReference species="s24" metaid="CDMT00052" stoichiometry="1"/>
        </listOfReactants>
        <listOfProducts>
          <speciesReference species="s517" metaid="CDMT00053" stoichiometry="1"/>
        </listOfProducts>
        <kineticLaw>
          <math xmlns="http://www.w3.org/1998/Math/MathML">          
            <apply>
              <ci> function_12 </ci>
              <ci> c1 </ci>
              <ci> k_OligAutophagUptake </ci>
              <ci> s24 </ci>
            </apply>
          </math>
        </kineticLaw>
      </reaction>
      <reaction id="re13" name="5merForm" metaid="re20" reversible="false">
        <annotation>          <rdf:RDF xmlns:rdf="http://www.w3.org/1999/02/22-rdf-syntax-ns#" xmlns:bqmodel="http://biomodels.net/model-qualifiers/" xmlns:vCard="http://www.w3.org/2001/vcard-rdf/3.0#" xmlns:dc="http://purl.org/dc/elements/1.1/" xmlns:dcterms="http://purl.org/dc/terms/" xmlns:bqbiol="http://biomodels.net/biology-qualifiers/">
            <rdf:Description rdf:about="#re20">
              <bqbiol:isVersionOf>
                <rdf:Bag>
                  <rdf:li rdf:resource="urn:miriam:go:GO:0051259"/>
                </rdf:Bag>
              </bqbiol:isVersionOf>
            </rdf:Description>
          </rdf:RDF>
        </annotation>
              <listOfReactants>
          <speciesReference species="s24" metaid="CDMT00056" stoichiometry="1"/>
          <speciesReference species="s17" metaid="CDMT00057" stoichiometry="1"/>
        </listOfReactants>
        <listOfProducts>
          <speciesReference species="s23" metaid="CDMT00058" stoichiometry="1"/>
        </listOfProducts>
        <kineticLaw>
          <math xmlns="http://www.w3.org/1998/Math/MathML">          
            <apply>
              <times/>
              <ci> c1 </ci>
              <apply>
                <ci> function_13 </ci>
                <ci> c1 </ci>
                <ci> k_OligomerForm </ci>
                <ci> s17 </ci>
                <ci> s24 </ci>
              </apply>
            </apply>
          </math>
        </kineticLaw>
      </reaction>
      <reaction id="re14" name="4merProtBind" metaid="re92" reversible="false">
        <annotation>          <rdf:RDF xmlns:rdf="http://www.w3.org/1999/02/22-rdf-syntax-ns#" xmlns:bqmodel="http://biomodels.net/model-qualifiers/" xmlns:vCard="http://www.w3.org/2001/vcard-rdf/3.0#" xmlns:dc="http://purl.org/dc/elements/1.1/" xmlns:dcterms="http://purl.org/dc/terms/" xmlns:bqbiol="http://biomodels.net/biology-qualifiers/">
            <rdf:Description rdf:about="#re92">
              <bqbiol:isVersionOf>
                <rdf:Bag>
                  <rdf:li rdf:resource="urn:miriam:go:GO:0010498"/>
                </rdf:Bag>
              </bqbiol:isVersionOf>
              <bqbiol:isVersionOf>
                <rdf:Bag>
                  <rdf:li rdf:resource="urn:miriam:go:GO:1901799"/>
                </rdf:Bag>
              </bqbiol:isVersionOf>
              <bqbiol:isVersionOf>
                <rdf:Bag>
                  <rdf:li rdf:resource="urn:miriam:go:GO:0070628"/>
                </rdf:Bag>
              </bqbiol:isVersionOf>
            </rdf:Description>
          </rdf:RDF>
        </annotation>
              <listOfReactants>
          <speciesReference species="s24" metaid="CDMT00061" stoichiometry="1"/>
          <speciesReference species="s35" metaid="CDMT00062" stoichiometry="1"/>
        </listOfReactants>
        <listOfProducts>
          <speciesReference species="s383" metaid="CDMT00063" stoichiometry="1"/>
        </listOfProducts>
        <kineticLaw>
          <math xmlns="http://www.w3.org/1998/Math/MathML">          
            <apply>
              <times/>
              <ci> c1 </ci>
              <apply>
                <ci> function_14 </ci>
                <ci> c1 </ci>
                <ci> k_ProteasomeBind </ci>
                <ci> s24 </ci>
                <ci> s35 </ci>
              </apply>
            </apply>
          </math>
        </kineticLaw>
      </reaction>
      <reaction id="re15" name="AutophagosomeUptakeWTasyn5mer" metaid="re70" reversible="false">
        <annotation>          <rdf:RDF xmlns:rdf="http://www.w3.org/1999/02/22-rdf-syntax-ns#" xmlns:bqmodel="http://biomodels.net/model-qualifiers/" xmlns:vCard="http://www.w3.org/2001/vcard-rdf/3.0#" xmlns:dc="http://purl.org/dc/elements/1.1/" xmlns:dcterms="http://purl.org/dc/terms/" xmlns:bqbiol="http://biomodels.net/biology-qualifiers/">
            <rdf:Description rdf:about="#re70">
              <bqbiol:isVersionOf>
                <rdf:Bag>
                  <rdf:li rdf:resource="urn:miriam:go:GO:0016236"/>
                </rdf:Bag>
              </bqbiol:isVersionOf>
            </rdf:Description>
          </rdf:RDF>
        </annotation>
              <listOfReactants>
          <speciesReference species="s23" metaid="CDMT00066" stoichiometry="1"/>
        </listOfReactants>
        <listOfProducts>
          <speciesReference species="s518" metaid="CDMT00067" stoichiometry="1"/>
        </listOfProducts>
        <kineticLaw>
          <math xmlns="http://www.w3.org/1998/Math/MathML">          
            <apply>
              <ci> function_15 </ci>
              <ci> c1 </ci>
              <ci> k_OligAutophagUptake </ci>
              <ci> s23 </ci>
            </apply>
          </math>
        </kineticLaw>
      </reaction>
      <reaction id="re16" name="6merForm" metaid="re21" reversible="false">
        <annotation>          <rdf:RDF xmlns:rdf="http://www.w3.org/1999/02/22-rdf-syntax-ns#" xmlns:bqmodel="http://biomodels.net/model-qualifiers/" xmlns:vCard="http://www.w3.org/2001/vcard-rdf/3.0#" xmlns:dc="http://purl.org/dc/elements/1.1/" xmlns:dcterms="http://purl.org/dc/terms/" xmlns:bqbiol="http://biomodels.net/biology-qualifiers/">
            <rdf:Description rdf:about="#re21">
              <bqbiol:hasVersion>
                <rdf:Bag>
                  <rdf:li rdf:resource="urn:miriam:go:GO:0051259"/>
                </rdf:Bag>
              </bqbiol:hasVersion>
            </rdf:Description>
          </rdf:RDF>
        </annotation>
              <listOfReactants>
          <speciesReference species="s23" metaid="CDMT00070" stoichiometry="1"/>
          <speciesReference species="s17" metaid="CDMT00071" stoichiometry="1"/>
        </listOfReactants>
        <listOfProducts>
          <speciesReference species="s32" metaid="CDMT00072" stoichiometry="1"/>
        </listOfProducts>
        <kineticLaw>
          <math xmlns="http://www.w3.org/1998/Math/MathML">          
            <apply>
              <times/>
              <ci> c1 </ci>
              <apply>
                <ci> function_16 </ci>
                <ci> c1 </ci>
                <ci> k_OligomerForm </ci>
                <ci> s17 </ci>
                <ci> s23 </ci>
              </apply>
            </apply>
          </math>
        </kineticLaw>
      </reaction>
      <reaction id="re17" name="5merProtBind" metaid="re93" reversible="false">
        <annotation>          <rdf:RDF xmlns:rdf="http://www.w3.org/1999/02/22-rdf-syntax-ns#" xmlns:bqmodel="http://biomodels.net/model-qualifiers/" xmlns:vCard="http://www.w3.org/2001/vcard-rdf/3.0#" xmlns:dc="http://purl.org/dc/elements/1.1/" xmlns:dcterms="http://purl.org/dc/terms/" xmlns:bqbiol="http://biomodels.net/biology-qualifiers/">
            <rdf:Description rdf:about="#re93">
              <bqbiol:isVersionOf>
                <rdf:Bag>
                  <rdf:li rdf:resource="urn:miriam:go:GO:0070628"/>
                </rdf:Bag>
              </bqbiol:isVersionOf>
              <bqbiol:isVersionOf>
                <rdf:Bag>
                  <rdf:li rdf:resource="urn:miriam:go:GO:1901799"/>
                </rdf:Bag>
              </bqbiol:isVersionOf>
              <bqbiol:isVersionOf>
                <rdf:Bag>
                  <rdf:li rdf:resource="urn:miriam:go:GO:0010498"/>
                </rdf:Bag>
              </bqbiol:isVersionOf>
            </rdf:Description>
          </rdf:RDF>
        </annotation>
              <listOfReactants>
          <speciesReference species="s23" metaid="CDMT00075" stoichiometry="1"/>
          <speciesReference species="s35" metaid="CDMT00076" stoichiometry="1"/>
        </listOfReactants>
        <listOfProducts>
          <speciesReference species="s385" metaid="CDMT00077" stoichiometry="1"/>
        </listOfProducts>
        <kineticLaw>
          <math xmlns="http://www.w3.org/1998/Math/MathML">          
            <apply>
              <times/>
              <ci> c1 </ci>
              <apply>
                <ci> function_17 </ci>
                <ci> c1 </ci>
                <ci> k_ProteasomeBind </ci>
                <ci> s23 </ci>
                <ci> s35 </ci>
              </apply>
            </apply>
          </math>
        </kineticLaw>
      </reaction>
      <reaction id="re18" name="WTasyn5merBindOnLamp" metaid="re174" reversible="false">
        <annotation>          <rdf:RDF xmlns:rdf="http://www.w3.org/1999/02/22-rdf-syntax-ns#" xmlns:bqmodel="http://biomodels.net/model-qualifiers/" xmlns:vCard="http://www.w3.org/2001/vcard-rdf/3.0#" xmlns:dc="http://purl.org/dc/elements/1.1/" xmlns:dcterms="http://purl.org/dc/terms/" xmlns:bqbiol="http://biomodels.net/biology-qualifiers/">
            <rdf:Description rdf:about="#re174">
              <bqbiol:isVersionOf>
                <rdf:Bag>
                  <rdf:li rdf:resource="urn:miriam:go:GO:0005102"/>
                </rdf:Bag>
              </bqbiol:isVersionOf>
            </rdf:Description>
          </rdf:RDF>
        </annotation>
              <listOfReactants>
          <speciesReference species="s23" metaid="CDMT00100" stoichiometry="1"/>
          <speciesReference species="s51" metaid="CDMT00104" stoichiometry="1"/>
        </listOfReactants>
        <listOfProducts>
          <speciesReference species="s496" metaid="CDMT00109" stoichiometry="1"/>
        </listOfProducts>
        <kineticLaw>
          <math xmlns="http://www.w3.org/1998/Math/MathML">          
            <apply>
              <ci> function_18 </ci>
              <ci> c1 </ci>
              <ci> c3 </ci>
              <ci> k_WTOligBindOnLamp </ci>
              <ci> s23 </ci>
              <ci> s51 </ci>
            </apply>
          </math>
        </kineticLaw>
      </reaction>
      <reaction id="re19" name="AutophagosomeUptakeWTasyn6mer" metaid="re71" reversible="false">
        <annotation>          <rdf:RDF xmlns:rdf="http://www.w3.org/1999/02/22-rdf-syntax-ns#" xmlns:bqmodel="http://biomodels.net/model-qualifiers/" xmlns:vCard="http://www.w3.org/2001/vcard-rdf/3.0#" xmlns:dc="http://purl.org/dc/elements/1.1/" xmlns:dcterms="http://purl.org/dc/terms/" xmlns:bqbiol="http://biomodels.net/biology-qualifiers/">
            <rdf:Description rdf:about="#re71">
              <bqbiol:isVersionOf>
                <rdf:Bag>
                  <rdf:li rdf:resource="urn:miriam:go:GO:0016236"/>
                </rdf:Bag>
              </bqbiol:isVersionOf>
            </rdf:Description>
          </rdf:RDF>
        </annotation>
              <listOfReactants>
          <speciesReference species="s32" metaid="CDMT00085" stoichiometry="1"/>
        </listOfReactants>
        <listOfProducts>
          <speciesReference species="s519" metaid="CDMT00086" stoichiometry="1"/>
        </listOfProducts>
        <kineticLaw>
          <math xmlns="http://www.w3.org/1998/Math/MathML">          
            <apply>
              <ci> function_19 </ci>
              <ci> c1 </ci>
              <ci> k_OligAutophagUptake </ci>
              <ci> s32 </ci>
            </apply>
          </math>
        </kineticLaw>
      </reaction>
      <reaction id="re20" name="7merForm" metaid="re22" reversible="false">
        <annotation>          <rdf:RDF xmlns:rdf="http://www.w3.org/1999/02/22-rdf-syntax-ns#" xmlns:bqmodel="http://biomodels.net/model-qualifiers/" xmlns:vCard="http://www.w3.org/2001/vcard-rdf/3.0#" xmlns:dc="http://purl.org/dc/elements/1.1/" xmlns:dcterms="http://purl.org/dc/terms/" xmlns:bqbiol="http://biomodels.net/biology-qualifiers/">
            <rdf:Description rdf:about="#re22">
              <bqbiol:isVersionOf>
                <rdf:Bag>
                  <rdf:li rdf:resource="urn:miriam:go:GO:0051259"/>
                </rdf:Bag>
              </bqbiol:isVersionOf>
            </rdf:Description>
          </rdf:RDF>
        </annotation>
              <listOfReactants>
          <speciesReference species="s32" metaid="CDMT00090" stoichiometry="1"/>
          <speciesReference species="s17" metaid="CDMT00091" stoichiometry="1"/>
        </listOfReactants>
        <listOfProducts>
          <speciesReference species="s31" metaid="CDMT00092" stoichiometry="1"/>
        </listOfProducts>
        <kineticLaw>
          <math xmlns="http://www.w3.org/1998/Math/MathML">          
            <apply>
              <times/>
              <ci> c1 </ci>
              <apply>
                <ci> function_20 </ci>
                <ci> c1 </ci>
                <ci> k_OligomerForm </ci>
                <ci> s17 </ci>
                <ci> s32 </ci>
              </apply>
            </apply>
          </math>
        </kineticLaw>
      </reaction>
      <reaction id="re21" name="6merProtBind" metaid="re95" reversible="false">
        <annotation>          <rdf:RDF xmlns:rdf="http://www.w3.org/1999/02/22-rdf-syntax-ns#" xmlns:bqmodel="http://biomodels.net/model-qualifiers/" xmlns:vCard="http://www.w3.org/2001/vcard-rdf/3.0#" xmlns:dc="http://purl.org/dc/elements/1.1/" xmlns:dcterms="http://purl.org/dc/terms/" xmlns:bqbiol="http://biomodels.net/biology-qualifiers/">
            <rdf:Description rdf:about="#re95">
              <bqbiol:isVersionOf>
                <rdf:Bag>
                  <rdf:li rdf:resource="urn:miriam:go:GO:0010498"/>
                </rdf:Bag>
              </bqbiol:isVersionOf>
              <bqbiol:isVersionOf>
                <rdf:Bag>
                  <rdf:li rdf:resource="urn:miriam:go:GO:0070628"/>
                </rdf:Bag>
              </bqbiol:isVersionOf>
              <bqbiol:isVersionOf>
                <rdf:Bag>
                  <rdf:li rdf:resource="urn:miriam:go:GO:1901799"/>
                </rdf:Bag>
              </bqbiol:isVersionOf>
            </rdf:Description>
          </rdf:RDF>
        </annotation>
              <listOfReactants>
          <speciesReference species="s32" metaid="CDMT00096" stoichiometry="1"/>
          <speciesReference species="s35" metaid="CDMT00097" stoichiometry="1"/>
        </listOfReactants>
        <listOfProducts>
          <speciesReference species="s387" metaid="CDMT00098" stoichiometry="1"/>
        </listOfProducts>
        <kineticLaw>
          <math xmlns="http://www.w3.org/1998/Math/MathML">          
            <apply>
              <times/>
              <ci> c1 </ci>
              <apply>
                <ci> function_21 </ci>
                <ci> c1 </ci>
                <ci> k_ProteasomeBind </ci>
                <ci> s32 </ci>
                <ci> s35 </ci>
              </apply>
            </apply>
          </math>
        </kineticLaw>
      </reaction>
      <reaction id="re22" name="AutophagosomeUptakeWTasyn7mer" metaid="re72" reversible="false">
        <annotation>          <rdf:RDF xmlns:rdf="http://www.w3.org/1999/02/22-rdf-syntax-ns#" xmlns:bqmodel="http://biomodels.net/model-qualifiers/" xmlns:vCard="http://www.w3.org/2001/vcard-rdf/3.0#" xmlns:dc="http://purl.org/dc/elements/1.1/" xmlns:dcterms="http://purl.org/dc/terms/" xmlns:bqbiol="http://biomodels.net/biology-qualifiers/">
            <rdf:Description rdf:about="#re72">
              <bqbiol:isVersionOf>
                <rdf:Bag>
                  <rdf:li rdf:resource="urn:miriam:go:GO:0016236"/>
                </rdf:Bag>
              </bqbiol:isVersionOf>
            </rdf:Description>
          </rdf:RDF>
        </annotation>
              <listOfReactants>
          <speciesReference species="s31" metaid="CDMT00101" stoichiometry="1"/>
        </listOfReactants>
        <listOfProducts>
          <speciesReference species="s522" metaid="CDMT00102" stoichiometry="1"/>
        </listOfProducts>
        <kineticLaw>
          <math xmlns="http://www.w3.org/1998/Math/MathML">          
            <apply>
              <ci> function_22 </ci>
              <ci> c1 </ci>
              <ci> k_OligAutophagUptake </ci>
              <ci> s31 </ci>
            </apply>
          </math>
        </kineticLaw>
      </reaction>
      <reaction id="re23" name="8merForm" metaid="re23" reversible="false">
        <annotation>          <rdf:RDF xmlns:rdf="http://www.w3.org/1999/02/22-rdf-syntax-ns#" xmlns:bqmodel="http://biomodels.net/model-qualifiers/" xmlns:vCard="http://www.w3.org/2001/vcard-rdf/3.0#" xmlns:dc="http://purl.org/dc/elements/1.1/" xmlns:dcterms="http://purl.org/dc/terms/" xmlns:bqbiol="http://biomodels.net/biology-qualifiers/">
            <rdf:Description rdf:about="#re23">
              <bqbiol:isVersionOf>
                <rdf:Bag>
                  <rdf:li rdf:resource="urn:miriam:go:GO:0051259"/>
                </rdf:Bag>
              </bqbiol:isVersionOf>
            </rdf:Description>
          </rdf:RDF>
        </annotation>
              <listOfReactants>
          <speciesReference species="s31" metaid="CDMT00105" stoichiometry="1"/>
          <speciesReference species="s17" metaid="CDMT00106" stoichiometry="1"/>
        </listOfReactants>
        <listOfProducts>
          <speciesReference species="s30" metaid="CDMT00107" stoichiometry="1"/>
        </listOfProducts>
        <kineticLaw>
          <math xmlns="http://www.w3.org/1998/Math/MathML">          
            <apply>
              <times/>
              <ci> c1 </ci>
              <apply>
                <ci> function_23 </ci>
                <ci> c1 </ci>
                <ci> k_OligomerForm </ci>
                <ci> s17 </ci>
                <ci> s31 </ci>
              </apply>
            </apply>
          </math>
        </kineticLaw>
      </reaction>
      <reaction id="re24" name="7merProtBind" metaid="re96" reversible="false">
        <annotation>          <rdf:RDF xmlns:rdf="http://www.w3.org/1999/02/22-rdf-syntax-ns#" xmlns:bqmodel="http://biomodels.net/model-qualifiers/" xmlns:vCard="http://www.w3.org/2001/vcard-rdf/3.0#" xmlns:dc="http://purl.org/dc/elements/1.1/" xmlns:dcterms="http://purl.org/dc/terms/" xmlns:bqbiol="http://biomodels.net/biology-qualifiers/">
            <rdf:Description rdf:about="#re96">
              <bqbiol:isVersionOf>
                <rdf:Bag>
                  <rdf:li rdf:resource="urn:miriam:go:GO:0070628"/>
                </rdf:Bag>
              </bqbiol:isVersionOf>
              <bqbiol:isVersionOf>
                <rdf:Bag>
                  <rdf:li rdf:resource="urn:miriam:go:GO:1901799"/>
                </rdf:Bag>
              </bqbiol:isVersionOf>
              <bqbiol:isVersionOf>
                <rdf:Bag>
                  <rdf:li rdf:resource="urn:miriam:go:GO:0010498"/>
                </rdf:Bag>
              </bqbiol:isVersionOf>
            </rdf:Description>
          </rdf:RDF>
        </annotation>
              <listOfReactants>
          <speciesReference species="s31" metaid="CDMT00110" stoichiometry="1"/>
          <speciesReference species="s35" metaid="CDMT00111" stoichiometry="1"/>
        </listOfReactants>
        <listOfProducts>
          <speciesReference species="s389" metaid="CDMT00112" stoichiometry="1"/>
        </listOfProducts>
        <kineticLaw>
          <math xmlns="http://www.w3.org/1998/Math/MathML">          
            <apply>
              <times/>
              <ci> c1 </ci>
              <apply>
                <ci> function_24 </ci>
                <ci> c1 </ci>
                <ci> k_ProteasomeBind </ci>
                <ci> s31 </ci>
                <ci> s35 </ci>
              </apply>
            </apply>
          </math>
        </kineticLaw>
      </reaction>
      <reaction id="re25" name="WTasyn7merBindOnLamp" metaid="re178" reversible="false">
        <annotation>          <rdf:RDF xmlns:rdf="http://www.w3.org/1999/02/22-rdf-syntax-ns#" xmlns:bqmodel="http://biomodels.net/model-qualifiers/" xmlns:vCard="http://www.w3.org/2001/vcard-rdf/3.0#" xmlns:dc="http://purl.org/dc/elements/1.1/" xmlns:dcterms="http://purl.org/dc/terms/" xmlns:bqbiol="http://biomodels.net/biology-qualifiers/">
            <rdf:Description rdf:about="#re178">
              <bqbiol:isVersionOf>
                <rdf:Bag>
                  <rdf:li rdf:resource="urn:miriam:go:GO:0005102"/>
                </rdf:Bag>
              </bqbiol:isVersionOf>
            </rdf:Description>
          </rdf:RDF>
        </annotation>
              <listOfReactants>
          <speciesReference species="s31" metaid="CDMT00118" stoichiometry="1"/>
          <speciesReference species="s51" metaid="CDMT00119" stoichiometry="1"/>
        </listOfReactants>
        <listOfProducts>
          <speciesReference species="s499" metaid="CDMT00123" stoichiometry="1"/>
        </listOfProducts>
        <kineticLaw>
          <math xmlns="http://www.w3.org/1998/Math/MathML">          
            <apply>
              <ci> function_25 </ci>
              <ci> c1 </ci>
              <ci> c3 </ci>
              <ci> k_WTOligBindOnLamp </ci>
              <ci> s31 </ci>
              <ci> s51 </ci>
            </apply>
          </math>
        </kineticLaw>
      </reaction>
      <reaction id="re26" name="AutophagosomeUptakeWTasyn8mer" metaid="re73" reversible="false">
        <annotation>          <rdf:RDF xmlns:rdf="http://www.w3.org/1999/02/22-rdf-syntax-ns#" xmlns:bqmodel="http://biomodels.net/model-qualifiers/" xmlns:vCard="http://www.w3.org/2001/vcard-rdf/3.0#" xmlns:dc="http://purl.org/dc/elements/1.1/" xmlns:dcterms="http://purl.org/dc/terms/" xmlns:bqbiol="http://biomodels.net/biology-qualifiers/">
            <rdf:Description rdf:about="#re73">
              <bqbiol:isVersionOf>
                <rdf:Bag>
                  <rdf:li rdf:resource="urn:miriam:go:GO:0016236"/>
                </rdf:Bag>
              </bqbiol:isVersionOf>
            </rdf:Description>
          </rdf:RDF>
        </annotation>
              <listOfReactants>
          <speciesReference species="s30" metaid="CDMT00120" stoichiometry="1"/>
        </listOfReactants>
        <listOfProducts>
          <speciesReference species="s523" metaid="CDMT00121" stoichiometry="1"/>
        </listOfProducts>
        <kineticLaw>
          <math xmlns="http://www.w3.org/1998/Math/MathML">          
            <apply>
              <ci> function_26 </ci>
              <ci> c1 </ci>
              <ci> k_OligAutophagUptake </ci>
              <ci> s30 </ci>
            </apply>
          </math>
        </kineticLaw>
      </reaction>
      <reaction id="re27" name="9merForm" metaid="re86" reversible="false">
        <annotation>          <rdf:RDF xmlns:rdf="http://www.w3.org/1999/02/22-rdf-syntax-ns#" xmlns:bqmodel="http://biomodels.net/model-qualifiers/" xmlns:vCard="http://www.w3.org/2001/vcard-rdf/3.0#" xmlns:dc="http://purl.org/dc/elements/1.1/" xmlns:dcterms="http://purl.org/dc/terms/" xmlns:bqbiol="http://biomodels.net/biology-qualifiers/">
            <rdf:Description rdf:about="#re86">
              <bqbiol:isVersionOf>
                <rdf:Bag>
                  <rdf:li rdf:resource="urn:miriam:go:GO:0051259"/>
                </rdf:Bag>
              </bqbiol:isVersionOf>
            </rdf:Description>
          </rdf:RDF>
        </annotation>
              <listOfReactants>
          <speciesReference species="s30" metaid="CDMT00124" stoichiometry="1"/>
          <speciesReference species="s17" metaid="CDMT00125" stoichiometry="1"/>
        </listOfReactants>
        <listOfProducts>
          <speciesReference species="s29" metaid="CDMT00126" stoichiometry="1"/>
        </listOfProducts>
        <kineticLaw>
          <math xmlns="http://www.w3.org/1998/Math/MathML">          
            <apply>
              <times/>
              <ci> c1 </ci>
              <apply>
                <ci> function_27 </ci>
                <ci> c1 </ci>
                <ci> k_OligomerForm </ci>
                <ci> s17 </ci>
                <ci> s30 </ci>
              </apply>
            </apply>
          </math>
        </kineticLaw>
      </reaction>
      <reaction id="re28" name="8merProtBind" metaid="re97" reversible="false">
        <annotation>          <rdf:RDF xmlns:rdf="http://www.w3.org/1999/02/22-rdf-syntax-ns#" xmlns:bqmodel="http://biomodels.net/model-qualifiers/" xmlns:vCard="http://www.w3.org/2001/vcard-rdf/3.0#" xmlns:dc="http://purl.org/dc/elements/1.1/" xmlns:dcterms="http://purl.org/dc/terms/" xmlns:bqbiol="http://biomodels.net/biology-qualifiers/">
            <rdf:Description rdf:about="#re97">
              <bqbiol:isVersionOf>
                <rdf:Bag>
                  <rdf:li rdf:resource="urn:miriam:go:GO:1901799"/>
                </rdf:Bag>
              </bqbiol:isVersionOf>
              <bqbiol:isVersionOf>
                <rdf:Bag>
                  <rdf:li rdf:resource="urn:miriam:go:GO:0010498"/>
                </rdf:Bag>
              </bqbiol:isVersionOf>
              <bqbiol:isVersionOf>
                <rdf:Bag>
                  <rdf:li rdf:resource="urn:miriam:go:GO:0070628"/>
                </rdf:Bag>
              </bqbiol:isVersionOf>
            </rdf:Description>
          </rdf:RDF>
        </annotation>
              <listOfReactants>
          <speciesReference species="s30" metaid="CDMT00129" stoichiometry="1"/>
          <speciesReference species="s35" metaid="CDMT00130" stoichiometry="1"/>
        </listOfReactants>
        <listOfProducts>
          <speciesReference species="s391" metaid="CDMT00131" stoichiometry="1"/>
        </listOfProducts>
        <kineticLaw>
          <math xmlns="http://www.w3.org/1998/Math/MathML">          
            <apply>
              <times/>
              <ci> c1 </ci>
              <apply>
                <ci> function_28 </ci>
                <ci> c1 </ci>
                <ci> k_ProteasomeBind </ci>
                <ci> s30 </ci>
                <ci> s35 </ci>
              </apply>
            </apply>
          </math>
        </kineticLaw>
      </reaction>
      <reaction id="re29" name="9merProtBind" metaid="re98" reversible="false">
        <annotation>          <rdf:RDF xmlns:rdf="http://www.w3.org/1999/02/22-rdf-syntax-ns#" xmlns:bqmodel="http://biomodels.net/model-qualifiers/" xmlns:vCard="http://www.w3.org/2001/vcard-rdf/3.0#" xmlns:dc="http://purl.org/dc/elements/1.1/" xmlns:dcterms="http://purl.org/dc/terms/" xmlns:bqbiol="http://biomodels.net/biology-qualifiers/">
            <rdf:Description rdf:about="#re98">
              <bqbiol:isVersionOf>
                <rdf:Bag>
                  <rdf:li rdf:resource="urn:miriam:go:GO:0010498"/>
                </rdf:Bag>
              </bqbiol:isVersionOf>
              <bqbiol:isVersionOf>
                <rdf:Bag>
                  <rdf:li rdf:resource="urn:miriam:go:GO:1901799"/>
                </rdf:Bag>
              </bqbiol:isVersionOf>
              <bqbiol:isVersionOf>
                <rdf:Bag>
                  <rdf:li rdf:resource="urn:miriam:go:GO:0070628"/>
                </rdf:Bag>
              </bqbiol:isVersionOf>
            </rdf:Description>
          </rdf:RDF>
        </annotation>
              <listOfReactants>
          <speciesReference species="s29" metaid="CDMT00134" stoichiometry="1"/>
          <speciesReference species="s35" metaid="CDMT00135" stoichiometry="1"/>
        </listOfReactants>
        <listOfProducts>
          <speciesReference species="s393" metaid="CDMT00136" stoichiometry="1"/>
        </listOfProducts>
        <kineticLaw>
          <math xmlns="http://www.w3.org/1998/Math/MathML">          
            <apply>
              <times/>
              <ci> c1 </ci>
              <apply>
                <ci> function_29 </ci>
                <ci> c1 </ci>
                <ci> k_ProteasomeBind </ci>
                <ci> s29 </ci>
                <ci> s35 </ci>
              </apply>
            </apply>
          </math>
        </kineticLaw>
      </reaction>
      <reaction id="re30" name="WTasyn9merBindOnLamp" metaid="re183" reversible="false">
        <annotation>          <rdf:RDF xmlns:rdf="http://www.w3.org/1999/02/22-rdf-syntax-ns#" xmlns:bqmodel="http://biomodels.net/model-qualifiers/" xmlns:vCard="http://www.w3.org/2001/vcard-rdf/3.0#" xmlns:dc="http://purl.org/dc/elements/1.1/" xmlns:dcterms="http://purl.org/dc/terms/" xmlns:bqbiol="http://biomodels.net/biology-qualifiers/">
            <rdf:Description rdf:about="#re183">
              <bqbiol:isVersionOf>
                <rdf:Bag>
                  <rdf:li rdf:resource="urn:miriam:go:GO:0005102"/>
                </rdf:Bag>
              </bqbiol:isVersionOf>
            </rdf:Description>
          </rdf:RDF>
        </annotation>
              <listOfReactants>
          <speciesReference species="s29" metaid="CDMT00139" stoichiometry="1"/>
          <speciesReference species="s51" metaid="CDMT00140" stoichiometry="1"/>
        </listOfReactants>
        <listOfProducts>
          <speciesReference species="s501" metaid="CDMT00141" stoichiometry="1"/>
        </listOfProducts>
        <kineticLaw>
          <math xmlns="http://www.w3.org/1998/Math/MathML">          
            <apply>
              <ci> function_30 </ci>
              <ci> c1 </ci>
              <ci> c3 </ci>
              <ci> k_WTOligBindOnLamp </ci>
              <ci> s29 </ci>
              <ci> s51 </ci>
            </apply>
          </math>
        </kineticLaw>
      </reaction>
      <reaction id="re31" name="DopamineDegr" metaid="re110" reversible="false">
        <annotation>          <rdf:RDF xmlns:rdf="http://www.w3.org/1999/02/22-rdf-syntax-ns#" xmlns:bqmodel="http://biomodels.net/model-qualifiers/" xmlns:vCard="http://www.w3.org/2001/vcard-rdf/3.0#" xmlns:dc="http://purl.org/dc/elements/1.1/" xmlns:dcterms="http://purl.org/dc/terms/" xmlns:bqbiol="http://biomodels.net/biology-qualifiers/">
            <rdf:Description rdf:about="#re110">
              <bqbiol:isVersionOf>
                <rdf:Bag>
                  <rdf:li rdf:resource="urn:miriam:go:GO:0042240"/>
                </rdf:Bag>
              </bqbiol:isVersionOf>
            </rdf:Description>
          </rdf:RDF>
        </annotation>
              <listOfReactants>
          <speciesReference species="s22" metaid="CDMT00144" stoichiometry="1"/>
        </listOfReactants>
        <listOfProducts>
          <speciesReference species="s200" metaid="CDMT00145" stoichiometry="1"/>
        </listOfProducts>
        <kineticLaw>
          <math xmlns="http://www.w3.org/1998/Math/MathML">          
            <apply>
              <times/>
              <ci> c1 </ci>
              <apply>
                <ci> function_31 </ci>
                <ci> c1 </ci>
                <ci> k_DopDegr </ci>
                <ci> s22 </ci>
              </apply>
            </apply>
          </math>
                  <listOfParameters>
            <parameter id="k_DopDegr" name="k_DopDegr" value="0.00679501"/>
          </listOfParameters>
        </kineticLaw>
      </reaction>
      <reaction id="re32" name="DopMod2merForm" metaid="re117" reversible="false">
        <annotation>          <rdf:RDF xmlns:rdf="http://www.w3.org/1999/02/22-rdf-syntax-ns#" xmlns:bqmodel="http://biomodels.net/model-qualifiers/" xmlns:vCard="http://www.w3.org/2001/vcard-rdf/3.0#" xmlns:dc="http://purl.org/dc/elements/1.1/" xmlns:dcterms="http://purl.org/dc/terms/" xmlns:bqbiol="http://biomodels.net/biology-qualifiers/">
            <rdf:Description rdf:about="#re117">
              <bqbiol:isVersionOf>
                <rdf:Bag>
                  <rdf:li rdf:resource="urn:miriam:go:GO:0035786"/>
                </rdf:Bag>
              </bqbiol:isVersionOf>
            </rdf:Description>
          </rdf:RDF>
        </annotation>
              <listOfReactants>
          <speciesReference species="s7" metaid="CDMT00148" stoichiometry="2"/>
          <speciesReference species="s7" metaid="CDMT00149"/>
        </listOfReactants>
        <listOfProducts>
          <speciesReference species="s6" metaid="CDMT00150" stoichiometry="1"/>
        </listOfProducts>
        <kineticLaw>
          <math xmlns="http://www.w3.org/1998/Math/MathML">          
            <apply>
              <times/>
              <ci> c1 </ci>
              <apply>
                <ci> function_32 </ci>
                <ci> c1 </ci>
                <ci> k_2merForm </ci>
                <ci> s7 </ci>
              </apply>
            </apply>
          </math>
        </kineticLaw>
      </reaction>
      <reaction id="re33" name="DopWTasyn2merFormOnLamp" metaid="re35" reversible="false">
        <annotation>          <rdf:RDF xmlns:rdf="http://www.w3.org/1999/02/22-rdf-syntax-ns#" xmlns:bqmodel="http://biomodels.net/model-qualifiers/" xmlns:vCard="http://www.w3.org/2001/vcard-rdf/3.0#" xmlns:dc="http://purl.org/dc/elements/1.1/" xmlns:dcterms="http://purl.org/dc/terms/" xmlns:bqbiol="http://biomodels.net/biology-qualifiers/">
            <rdf:Description rdf:about="#re35">
              <bqbiol:isVersionOf>
                <rdf:Bag>
                  <rdf:li rdf:resource="urn:miriam:go:GO:0035786"/>
                </rdf:Bag>
              </bqbiol:isVersionOf>
            </rdf:Description>
          </rdf:RDF>
        </annotation>
              <listOfReactants>
          <speciesReference species="s7" metaid="CDMT00153" stoichiometry="1"/>
          <speciesReference species="s536" metaid="CDMT00154" stoichiometry="1"/>
        </listOfReactants>
        <listOfProducts>
          <speciesReference species="s482" metaid="CDMT00155" stoichiometry="1"/>
        </listOfProducts>
        <kineticLaw>
          <math xmlns="http://www.w3.org/1998/Math/MathML">          
            <apply>
              <ci> function_33 </ci>
              <ci> c1 </ci>
              <ci> c3 </ci>
              <ci> k_2merForm </ci>
              <ci> s536 </ci>
              <ci> s7 </ci>
            </apply>
          </math>
        </kineticLaw>
      </reaction>
      <reaction id="re34" name="DopWTasyn7merFormOnLamp" metaid="re153" reversible="false">
        <annotation>          <rdf:RDF xmlns:rdf="http://www.w3.org/1999/02/22-rdf-syntax-ns#" xmlns:bqmodel="http://biomodels.net/model-qualifiers/" xmlns:vCard="http://www.w3.org/2001/vcard-rdf/3.0#" xmlns:dc="http://purl.org/dc/elements/1.1/" xmlns:dcterms="http://purl.org/dc/terms/" xmlns:bqbiol="http://biomodels.net/biology-qualifiers/">
            <rdf:Description rdf:about="#re153">
              <bqbiol:isVersionOf>
                <rdf:Bag>
                  <rdf:li rdf:resource="urn:miriam:go:GO:0035786"/>
                </rdf:Bag>
              </bqbiol:isVersionOf>
            </rdf:Description>
          </rdf:RDF>
        </annotation>
              <listOfReactants>
          <speciesReference species="s7" metaid="CDMT00157" stoichiometry="1"/>
          <speciesReference species="s490" metaid="CDMT00158" stoichiometry="1"/>
        </listOfReactants>
        <listOfProducts>
          <speciesReference species="s489" metaid="CDMT00159" stoichiometry="1"/>
        </listOfProducts>
        <kineticLaw>
          <math xmlns="http://www.w3.org/1998/Math/MathML">          
            <apply>
              <ci> function_34 </ci>
              <ci> c1 </ci>
              <ci> c3 </ci>
              <ci> k_OligomerForm </ci>
              <ci> s490 </ci>
              <ci> s7 </ci>
            </apply>
          </math>
        </kineticLaw>
      </reaction>
      <reaction id="re35" name="DopWTasyn8merFormOnLamp" metaid="re154" reversible="false">
        <annotation>          <rdf:RDF xmlns:rdf="http://www.w3.org/1999/02/22-rdf-syntax-ns#" xmlns:bqmodel="http://biomodels.net/model-qualifiers/" xmlns:vCard="http://www.w3.org/2001/vcard-rdf/3.0#" xmlns:dc="http://purl.org/dc/elements/1.1/" xmlns:dcterms="http://purl.org/dc/terms/" xmlns:bqbiol="http://biomodels.net/biology-qualifiers/">
            <rdf:Description rdf:about="#re154">
              <bqbiol:isVersionOf>
                <rdf:Bag>
                  <rdf:li rdf:resource="urn:miriam:go:GO:0035786"/>
                </rdf:Bag>
              </bqbiol:isVersionOf>
            </rdf:Description>
          </rdf:RDF>
        </annotation>
              <listOfReactants>
          <speciesReference species="s7" metaid="CDMT00160" stoichiometry="1"/>
          <speciesReference species="s489" metaid="CDMT00161" stoichiometry="1"/>
        </listOfReactants>
        <listOfProducts>
          <speciesReference species="s492" metaid="CDMT00162" stoichiometry="1"/>
        </listOfProducts>
        <kineticLaw>
          <math xmlns="http://www.w3.org/1998/Math/MathML">          
            <apply>
              <ci> function_35 </ci>
              <ci> c1 </ci>
              <ci> c3 </ci>
              <ci> k_OligomerForm </ci>
              <ci> s489 </ci>
              <ci> s7 </ci>
            </apply>
          </math>
        </kineticLaw>
      </reaction>
      <reaction id="re36" name="DopWTasyn9merFormOnLamp" metaid="re155" reversible="false">
        <annotation>          <rdf:RDF xmlns:rdf="http://www.w3.org/1999/02/22-rdf-syntax-ns#" xmlns:bqmodel="http://biomodels.net/model-qualifiers/" xmlns:vCard="http://www.w3.org/2001/vcard-rdf/3.0#" xmlns:dc="http://purl.org/dc/elements/1.1/" xmlns:dcterms="http://purl.org/dc/terms/" xmlns:bqbiol="http://biomodels.net/biology-qualifiers/">
            <rdf:Description rdf:about="#re155">
              <bqbiol:isVersionOf>
                <rdf:Bag>
                  <rdf:li rdf:resource="urn:miriam:go:GO:0035786"/>
                </rdf:Bag>
              </bqbiol:isVersionOf>
            </rdf:Description>
          </rdf:RDF>
        </annotation>
              <listOfReactants>
          <speciesReference species="s7" metaid="CDMT00168" stoichiometry="1"/>
          <speciesReference species="s492" metaid="CDMT00169" stoichiometry="1"/>
        </listOfReactants>
        <listOfProducts>
          <speciesReference species="s493" metaid="CDMT00170" stoichiometry="1"/>
        </listOfProducts>
        <kineticLaw>
          <math xmlns="http://www.w3.org/1998/Math/MathML">          
            <apply>
              <ci> function_36 </ci>
              <ci> c1 </ci>
              <ci> c3 </ci>
              <ci> k_OligomerForm </ci>
              <ci> s492 </ci>
              <ci> s7 </ci>
            </apply>
          </math>
        </kineticLaw>
      </reaction>
      <reaction id="re37" name="WTasynLysosUptake" metaid="re132" reversible="false">
        <annotation>          <rdf:RDF xmlns:rdf="http://www.w3.org/1999/02/22-rdf-syntax-ns#" xmlns:bqmodel="http://biomodels.net/model-qualifiers/" xmlns:vCard="http://www.w3.org/2001/vcard-rdf/3.0#" xmlns:dc="http://purl.org/dc/elements/1.1/" xmlns:dcterms="http://purl.org/dc/terms/" xmlns:bqbiol="http://biomodels.net/biology-qualifiers/">
            <rdf:Description rdf:about="#re132">
              <bqbiol:isVersionOf>
                <rdf:Bag>
                  <rdf:li rdf:resource="urn:miriam:go:GO:0006914"/>
                </rdf:Bag>
              </bqbiol:isVersionOf>
            </rdf:Description>
          </rdf:RDF>
        </annotation>
              <listOfReactants>
          <speciesReference species="s78" metaid="CDMT00173" stoichiometry="1"/>
        </listOfReactants>
        <listOfProducts>
          <speciesReference species="s51" metaid="CDMT00174" stoichiometry="1"/>
          <speciesReference species="s52" metaid="CDMT00175" stoichiometry="1"/>
        </listOfProducts>
        <kineticLaw>
          <math xmlns="http://www.w3.org/1998/Math/MathML">          
            <apply>
              <times/>
              <ci> c3 </ci>
              <apply>
                <ci> function_37 </ci>
                <ci> c3 </ci>
                <ci> k_WTasynLysUptk </ci>
                <ci> s78 </ci>
              </apply>
            </apply>
          </math>
                  <listOfParameters>
            <parameter id="k_WTasynLysUptk" name="k_WTasynLysUptk" value="0.00999558"/>
          </listOfParameters>
        </kineticLaw>
      </reaction>
      <reaction id="re38" name="WTasyn2LysosUptake" metaid="re130" reversible="false">
        <annotation>          <rdf:RDF xmlns:rdf="http://www.w3.org/1999/02/22-rdf-syntax-ns#" xmlns:bqmodel="http://biomodels.net/model-qualifiers/" xmlns:vCard="http://www.w3.org/2001/vcard-rdf/3.0#" xmlns:dc="http://purl.org/dc/elements/1.1/" xmlns:dcterms="http://purl.org/dc/terms/" xmlns:bqbiol="http://biomodels.net/biology-qualifiers/">
            <rdf:Description rdf:about="#re130">
              <bqbiol:isVersionOf>
                <rdf:Bag>
                  <rdf:li rdf:resource="urn:miriam:go:GO:0006914"/>
                </rdf:Bag>
              </bqbiol:isVersionOf>
            </rdf:Description>
          </rdf:RDF>
        </annotation>
              <listOfReactants>
          <speciesReference species="s85" metaid="CDMT00176" stoichiometry="1"/>
        </listOfReactants>
        <listOfProducts>
          <speciesReference species="s51" metaid="CDMT00177" stoichiometry="1"/>
          <speciesReference species="s53" metaid="CDMT00178" stoichiometry="1"/>
        </listOfProducts>
        <kineticLaw>
          <math xmlns="http://www.w3.org/1998/Math/MathML">          
            <apply>
              <times/>
              <ci> c3 </ci>
              <apply>
                <ci> function_38 </ci>
                <ci> c3 </ci>
                <ci> k_WTasyn2LysUptk </ci>
                <ci> s85 </ci>
              </apply>
            </apply>
          </math>
                  <listOfParameters>
            <parameter id="k_WTasyn2LysUptk" name="k_WTasyn2LysUptk" value="0.00995312"/>
          </listOfParameters>
        </kineticLaw>
      </reaction>
      <reaction id="re40" name="M/autophagyWTasyn4Degr" metaid="re54" reversible="false">
        <annotation>          <rdf:RDF xmlns:rdf="http://www.w3.org/1999/02/22-rdf-syntax-ns#" xmlns:bqmodel="http://biomodels.net/model-qualifiers/" xmlns:vCard="http://www.w3.org/2001/vcard-rdf/3.0#" xmlns:dc="http://purl.org/dc/elements/1.1/" xmlns:dcterms="http://purl.org/dc/terms/" xmlns:bqbiol="http://biomodels.net/biology-qualifiers/">
            <rdf:Description rdf:about="#re54">
              <bqbiol:isVersionOf>
                <rdf:Bag>
                  <rdf:li rdf:resource="urn:miriam:go:GO:0016236"/>
                </rdf:Bag>
              </bqbiol:isVersionOf>
            </rdf:Description>
          </rdf:RDF>
        </annotation>
              <listOfReactants>
          <speciesReference species="s517" metaid="CDMT00187" stoichiometry="1"/>
        </listOfReactants>
        <listOfProducts>
          <speciesReference species="s109" metaid="CDMT00188" stoichiometry="1"/>
        </listOfProducts>
        <kineticLaw>
          <math xmlns="http://www.w3.org/1998/Math/MathML">          
            <apply>
              <times/>
              <ci> c2 </ci>
              <apply>
                <ci> function_39 </ci>
                <ci> c2 </ci>
                <ci> k_M_autophagyDegr </ci>
                <ci> s517 </ci>
              </apply>
            </apply>
          </math>
        </kineticLaw>
      </reaction>
      <reaction id="re41" name="M/autophagyWTasyn8Degr" metaid="re58" reversible="false">
        <annotation>          <rdf:RDF xmlns:rdf="http://www.w3.org/1999/02/22-rdf-syntax-ns#" xmlns:bqmodel="http://biomodels.net/model-qualifiers/" xmlns:vCard="http://www.w3.org/2001/vcard-rdf/3.0#" xmlns:dc="http://purl.org/dc/elements/1.1/" xmlns:dcterms="http://purl.org/dc/terms/" xmlns:bqbiol="http://biomodels.net/biology-qualifiers/">
            <rdf:Description rdf:about="#re58">
              <bqbiol:isVersionOf>
                <rdf:Bag>
                  <rdf:li rdf:resource="urn:miriam:go:GO:0016236"/>
                </rdf:Bag>
              </bqbiol:isVersionOf>
            </rdf:Description>
          </rdf:RDF>
        </annotation>
              <listOfReactants>
          <speciesReference species="s523" metaid="CDMT00189" stoichiometry="1"/>
        </listOfReactants>
        <listOfProducts>
          <speciesReference species="s113" metaid="CDMT00190" stoichiometry="1"/>
        </listOfProducts>
        <kineticLaw>
          <math xmlns="http://www.w3.org/1998/Math/MathML">          
            <apply>
              <times/>
              <ci> c2 </ci>
              <apply>
                <ci> function_40 </ci>
                <ci> c2 </ci>
                <ci> k_M_autophagyDegr </ci>
                <ci> s523 </ci>
              </apply>
            </apply>
          </math>
        </kineticLaw>
      </reaction>
      <reaction id="re42" name="M/autophagyWTasyn3Degr" metaid="re53" reversible="false">
        <annotation>          <rdf:RDF xmlns:rdf="http://www.w3.org/1999/02/22-rdf-syntax-ns#" xmlns:bqmodel="http://biomodels.net/model-qualifiers/" xmlns:vCard="http://www.w3.org/2001/vcard-rdf/3.0#" xmlns:dc="http://purl.org/dc/elements/1.1/" xmlns:dcterms="http://purl.org/dc/terms/" xmlns:bqbiol="http://biomodels.net/biology-qualifiers/">
            <rdf:Description rdf:about="#re53">
              <bqbiol:isVersionOf>
                <rdf:Bag>
                  <rdf:li rdf:resource="urn:miriam:go:GO:0016236"/>
                </rdf:Bag>
              </bqbiol:isVersionOf>
            </rdf:Description>
          </rdf:RDF>
        </annotation>
              <listOfReactants>
          <speciesReference species="s520" metaid="CDMT00191" stoichiometry="1"/>
        </listOfReactants>
        <listOfProducts>
          <speciesReference species="s108" metaid="CDMT00192" stoichiometry="1"/>
        </listOfProducts>
        <kineticLaw>
          <math xmlns="http://www.w3.org/1998/Math/MathML">          
            <apply>
              <times/>
              <ci> c2 </ci>
              <apply>
                <ci> function_41 </ci>
                <ci> c2 </ci>
                <ci> k_M_autophagyDegr </ci>
                <ci> s520 </ci>
              </apply>
            </apply>
          </math>
        </kineticLaw>
      </reaction>
      <reaction id="re43" name="M/autophagyWTasyn2Degr" metaid="re52" reversible="false">
        <annotation>          <rdf:RDF xmlns:rdf="http://www.w3.org/1999/02/22-rdf-syntax-ns#" xmlns:bqmodel="http://biomodels.net/model-qualifiers/" xmlns:vCard="http://www.w3.org/2001/vcard-rdf/3.0#" xmlns:dc="http://purl.org/dc/elements/1.1/" xmlns:dcterms="http://purl.org/dc/terms/" xmlns:bqbiol="http://biomodels.net/biology-qualifiers/">
            <rdf:Description rdf:about="#re52">
              <bqbiol:isVersionOf>
                <rdf:Bag>
                  <rdf:li rdf:resource="urn:miriam:go:GO:0016236"/>
                </rdf:Bag>
              </bqbiol:isVersionOf>
            </rdf:Description>
          </rdf:RDF>
        </annotation>
              <listOfReactants>
          <speciesReference species="s521" metaid="CDMT00193" stoichiometry="1"/>
        </listOfReactants>
        <listOfProducts>
          <speciesReference species="s107" metaid="CDMT00194" stoichiometry="1"/>
        </listOfProducts>
        <kineticLaw>
          <math xmlns="http://www.w3.org/1998/Math/MathML">          
            <apply>
              <times/>
              <ci> c2 </ci>
              <apply>
                <ci> function_42 </ci>
                <ci> c2 </ci>
                <ci> k_M_autophagyDegr </ci>
                <ci> s521 </ci>
              </apply>
            </apply>
          </math>
        </kineticLaw>
      </reaction>
      <reaction id="re44" name="M/autophagyWTasyn7Degr" metaid="re57" reversible="false">
        <annotation>          <rdf:RDF xmlns:rdf="http://www.w3.org/1999/02/22-rdf-syntax-ns#" xmlns:bqmodel="http://biomodels.net/model-qualifiers/" xmlns:vCard="http://www.w3.org/2001/vcard-rdf/3.0#" xmlns:dc="http://purl.org/dc/elements/1.1/" xmlns:dcterms="http://purl.org/dc/terms/" xmlns:bqbiol="http://biomodels.net/biology-qualifiers/">
            <rdf:Description rdf:about="#re57">
              <bqbiol:isVersionOf>
                <rdf:Bag>
                  <rdf:li rdf:resource="urn:miriam:go:GO:0016236"/>
                </rdf:Bag>
              </bqbiol:isVersionOf>
            </rdf:Description>
          </rdf:RDF>
        </annotation>
              <listOfReactants>
          <speciesReference species="s522" metaid="CDMT00195" stoichiometry="1"/>
        </listOfReactants>
        <listOfProducts>
          <speciesReference species="s112" metaid="CDMT00196" stoichiometry="1"/>
        </listOfProducts>
        <kineticLaw>
          <math xmlns="http://www.w3.org/1998/Math/MathML">          
            <apply>
              <times/>
              <ci> c2 </ci>
              <apply>
                <ci> function_43 </ci>
                <ci> c2 </ci>
                <ci> k_M_autophagyDegr </ci>
                <ci> s522 </ci>
              </apply>
            </apply>
          </math>
        </kineticLaw>
      </reaction>
      <reaction id="re45" name="M/autophagyWTasyn5Degr" metaid="re55" reversible="false">
        <annotation>          <rdf:RDF xmlns:rdf="http://www.w3.org/1999/02/22-rdf-syntax-ns#" xmlns:bqmodel="http://biomodels.net/model-qualifiers/" xmlns:vCard="http://www.w3.org/2001/vcard-rdf/3.0#" xmlns:dc="http://purl.org/dc/elements/1.1/" xmlns:dcterms="http://purl.org/dc/terms/" xmlns:bqbiol="http://biomodels.net/biology-qualifiers/">
            <rdf:Description rdf:about="#re55">
              <bqbiol:isVersionOf>
                <rdf:Bag>
                  <rdf:li rdf:resource="urn:miriam:go:GO:0016236"/>
                </rdf:Bag>
              </bqbiol:isVersionOf>
            </rdf:Description>
          </rdf:RDF>
        </annotation>
              <listOfReactants>
          <speciesReference species="s518" metaid="CDMT00197" stoichiometry="1"/>
        </listOfReactants>
        <listOfProducts>
          <speciesReference species="s110" metaid="CDMT00198" stoichiometry="1"/>
        </listOfProducts>
        <kineticLaw>
          <math xmlns="http://www.w3.org/1998/Math/MathML">          
            <apply>
              <times/>
              <ci> c2 </ci>
              <apply>
                <ci> function_44 </ci>
                <ci> c2 </ci>
                <ci> k_M_autophagyDegr </ci>
                <ci> s518 </ci>
              </apply>
            </apply>
          </math>
        </kineticLaw>
      </reaction>
      <reaction id="re46" name="M/autophagyWTasyn6Degr" metaid="re56" reversible="false">
        <annotation>          <rdf:RDF xmlns:rdf="http://www.w3.org/1999/02/22-rdf-syntax-ns#" xmlns:bqmodel="http://biomodels.net/model-qualifiers/" xmlns:vCard="http://www.w3.org/2001/vcard-rdf/3.0#" xmlns:dc="http://purl.org/dc/elements/1.1/" xmlns:dcterms="http://purl.org/dc/terms/" xmlns:bqbiol="http://biomodels.net/biology-qualifiers/">
            <rdf:Description rdf:about="#re56">
              <bqbiol:isVersionOf>
                <rdf:Bag>
                  <rdf:li rdf:resource="urn:miriam:go:GO:0016236"/>
                </rdf:Bag>
              </bqbiol:isVersionOf>
            </rdf:Description>
          </rdf:RDF>
        </annotation>
              <listOfReactants>
          <speciesReference species="s519" metaid="CDMT00199" stoichiometry="1"/>
        </listOfReactants>
        <listOfProducts>
          <speciesReference species="s111" metaid="CDMT00200" stoichiometry="1"/>
        </listOfProducts>
        <kineticLaw>
          <math xmlns="http://www.w3.org/1998/Math/MathML">          
            <apply>
              <times/>
              <ci> c2 </ci>
              <apply>
                <ci> function_45 </ci>
                <ci> c2 </ci>
                <ci> k_M_autophagyDegr </ci>
                <ci> s519 </ci>
              </apply>
            </apply>
          </math>
        </kineticLaw>
      </reaction>
      <reaction id="re47" name="AggregForm" metaid="CDMT00237" reversible="false">
        <annotation>          <rdf:RDF xmlns:rdf="http://www.w3.org/1999/02/22-rdf-syntax-ns#" xmlns:bqmodel="http://biomodels.net/model-qualifiers/" xmlns:vCard="http://www.w3.org/2001/vcard-rdf/3.0#" xmlns:dc="http://purl.org/dc/elements/1.1/" xmlns:dcterms="http://purl.org/dc/terms/" xmlns:bqbiol="http://biomodels.net/biology-qualifiers/">
            <rdf:Description rdf:about="#CDMT00237">
              <bqbiol:isVersionOf>
                <rdf:Bag>
                  <rdf:li rdf:resource="urn:miriam:go:GO:0070841"/>
                </rdf:Bag>
              </bqbiol:isVersionOf>
            </rdf:Description>
          </rdf:RDF>
        </annotation>
              <listOfReactants>
          <speciesReference species="s29" metaid="CDMT00207" stoichiometry="1"/>
          <speciesReference species="s17" metaid="CDMT00236" stoichiometry="1"/>
        </listOfReactants>
        <listOfProducts>
          <speciesReference species="s33" metaid="CDMT00242" stoichiometry="1"/>
        </listOfProducts>
        <kineticLaw>
          <math xmlns="http://www.w3.org/1998/Math/MathML">          
            <apply>
              <times/>
              <ci> c1 </ci>
              <apply>
                <ci> function_46 </ci>
                <ci> c1 </ci>
                <ci> k_OligomerForm </ci>
                <ci> s17 </ci>
                <ci> s29 </ci>
              </apply>
            </apply>
          </math>
        </kineticLaw>
      </reaction>
      <reaction id="re48" name="DopModAutophagosomeUptake2mer" metaid="re194" reversible="false">
        <annotation>          <rdf:RDF xmlns:rdf="http://www.w3.org/1999/02/22-rdf-syntax-ns#" xmlns:bqmodel="http://biomodels.net/model-qualifiers/" xmlns:vCard="http://www.w3.org/2001/vcard-rdf/3.0#" xmlns:dc="http://purl.org/dc/elements/1.1/" xmlns:dcterms="http://purl.org/dc/terms/" xmlns:bqbiol="http://biomodels.net/biology-qualifiers/">
            <rdf:Description rdf:about="#re194">
              <bqbiol:isVersionOf>
                <rdf:Bag>
                  <rdf:li rdf:resource="urn:miriam:go:GO:0016236"/>
                </rdf:Bag>
              </bqbiol:isVersionOf>
            </rdf:Description>
          </rdf:RDF>
        </annotation>
              <listOfReactants>
          <speciesReference species="s6" metaid="CDMT00204" stoichiometry="1"/>
        </listOfReactants>
        <listOfProducts>
          <speciesReference species="s527" metaid="CDMT00205" stoichiometry="1"/>
        </listOfProducts>
        <kineticLaw>
          <math xmlns="http://www.w3.org/1998/Math/MathML">          
            <apply>
              <ci> function_47 </ci>
              <ci> c1 </ci>
              <ci> k_OligAutophagUptake </ci>
              <ci> s6 </ci>
            </apply>
          </math>
        </kineticLaw>
      </reaction>
      <reaction id="re49" name="DopMod3merForm" metaid="re118" reversible="false">
        <annotation>          <rdf:RDF xmlns:rdf="http://www.w3.org/1999/02/22-rdf-syntax-ns#" xmlns:bqmodel="http://biomodels.net/model-qualifiers/" xmlns:vCard="http://www.w3.org/2001/vcard-rdf/3.0#" xmlns:dc="http://purl.org/dc/elements/1.1/" xmlns:dcterms="http://purl.org/dc/terms/" xmlns:bqbiol="http://biomodels.net/biology-qualifiers/">
            <rdf:Description rdf:about="#re118">
              <bqbiol:isVersionOf>
                <rdf:Bag>
                  <rdf:li rdf:resource="urn:miriam:go:GO:0035786"/>
                </rdf:Bag>
              </bqbiol:isVersionOf>
            </rdf:Description>
          </rdf:RDF>
        </annotation>
              <listOfReactants>
          <speciesReference species="s6" metaid="CDMT00206" stoichiometry="1"/>
          <speciesReference species="s7" metaid="CDMT00209" stoichiometry="1"/>
        </listOfReactants>
        <listOfProducts>
          <speciesReference species="s5" metaid="CDMT00210" stoichiometry="1"/>
        </listOfProducts>
        <kineticLaw>
          <math xmlns="http://www.w3.org/1998/Math/MathML">          
            <apply>
              <times/>
              <ci> c1 </ci>
              <apply>
                <ci> function_48 </ci>
                <ci> c1 </ci>
                <ci> k_OligomerForm </ci>
                <ci> s6 </ci>
                <ci> s7 </ci>
              </apply>
            </apply>
          </math>
        </kineticLaw>
      </reaction>
      <reaction id="re50" name="DopModAutophagosomeUptake3mer" metaid="re195" reversible="false">
        <annotation>          <rdf:RDF xmlns:rdf="http://www.w3.org/1999/02/22-rdf-syntax-ns#" xmlns:bqmodel="http://biomodels.net/model-qualifiers/" xmlns:vCard="http://www.w3.org/2001/vcard-rdf/3.0#" xmlns:dc="http://purl.org/dc/elements/1.1/" xmlns:dcterms="http://purl.org/dc/terms/" xmlns:bqbiol="http://biomodels.net/biology-qualifiers/">
            <rdf:Description rdf:about="#re195">
              <bqbiol:isVersionOf>
                <rdf:Bag>
                  <rdf:li rdf:resource="urn:miriam:go:GO:0016236"/>
                </rdf:Bag>
              </bqbiol:isVersionOf>
            </rdf:Description>
          </rdf:RDF>
        </annotation>
              <listOfReactants>
          <speciesReference species="s5" metaid="CDMT00213" stoichiometry="1"/>
        </listOfReactants>
        <listOfProducts>
          <speciesReference species="s531" metaid="CDMT00214" stoichiometry="1"/>
        </listOfProducts>
        <kineticLaw>
          <math xmlns="http://www.w3.org/1998/Math/MathML">          
            <apply>
              <ci> function_49 </ci>
              <ci> c1 </ci>
              <ci> k_OligAutophagUptake </ci>
              <ci> s5 </ci>
            </apply>
          </math>
        </kineticLaw>
      </reaction>
      <reaction id="re51" name="DopMod4merForm" metaid="re119" reversible="false">
        <annotation>          <rdf:RDF xmlns:rdf="http://www.w3.org/1999/02/22-rdf-syntax-ns#" xmlns:bqmodel="http://biomodels.net/model-qualifiers/" xmlns:vCard="http://www.w3.org/2001/vcard-rdf/3.0#" xmlns:dc="http://purl.org/dc/elements/1.1/" xmlns:dcterms="http://purl.org/dc/terms/" xmlns:bqbiol="http://biomodels.net/biology-qualifiers/">
            <rdf:Description rdf:about="#re119">
              <bqbiol:isVersionOf>
                <rdf:Bag>
                  <rdf:li rdf:resource="urn:miriam:go:GO:0035786"/>
                </rdf:Bag>
              </bqbiol:isVersionOf>
            </rdf:Description>
          </rdf:RDF>
        </annotation>
              <listOfReactants>
          <speciesReference species="s5" metaid="CDMT00217" stoichiometry="1"/>
          <speciesReference species="s7" metaid="CDMT00218" stoichiometry="1"/>
        </listOfReactants>
        <listOfProducts>
          <speciesReference species="s2" metaid="CDMT00221" stoichiometry="1"/>
        </listOfProducts>
        <kineticLaw>
          <math xmlns="http://www.w3.org/1998/Math/MathML">          
            <apply>
              <times/>
              <ci> c1 </ci>
              <apply>
                <ci> function_50 </ci>
                <ci> c1 </ci>
                <ci> k_OligomerForm </ci>
                <ci> s5 </ci>
                <ci> s7 </ci>
              </apply>
            </apply>
          </math>
        </kineticLaw>
      </reaction>
      <reaction id="re52" name="DopMod3merProtBind" metaid="re147" reversible="false">
        <annotation>          <rdf:RDF xmlns:rdf="http://www.w3.org/1999/02/22-rdf-syntax-ns#" xmlns:bqmodel="http://biomodels.net/model-qualifiers/" xmlns:vCard="http://www.w3.org/2001/vcard-rdf/3.0#" xmlns:dc="http://purl.org/dc/elements/1.1/" xmlns:dcterms="http://purl.org/dc/terms/" xmlns:bqbiol="http://biomodels.net/biology-qualifiers/">
            <rdf:Description rdf:about="#re147">
              <bqbiol:isVersionOf>
                <rdf:Bag>
                  <rdf:li rdf:resource="urn:miriam:go:GO:0070628"/>
                </rdf:Bag>
              </bqbiol:isVersionOf>
              <bqbiol:isVersionOf>
                <rdf:Bag>
                  <rdf:li rdf:resource="urn:miriam:go:GO:0010498"/>
                </rdf:Bag>
              </bqbiol:isVersionOf>
              <bqbiol:isVersionOf>
                <rdf:Bag>
                  <rdf:li rdf:resource="urn:miriam:go:GO:1901799"/>
                </rdf:Bag>
              </bqbiol:isVersionOf>
            </rdf:Description>
          </rdf:RDF>
        </annotation>
              <listOfReactants>
          <speciesReference species="s5" metaid="CDMT00222" stoichiometry="1"/>
          <speciesReference species="s35" metaid="CDMT00225" stoichiometry="1"/>
        </listOfReactants>
        <listOfProducts>
          <speciesReference species="s473" metaid="CDMT00226" stoichiometry="1"/>
        </listOfProducts>
        <kineticLaw>
          <math xmlns="http://www.w3.org/1998/Math/MathML">          
            <apply>
              <times/>
              <ci> c1 </ci>
              <apply>
                <ci> function_51 </ci>
                <ci> c1 </ci>
                <ci> k_ProteasomeBind </ci>
                <ci> s35 </ci>
                <ci> s5 </ci>
              </apply>
            </apply>
          </math>
        </kineticLaw>
      </reaction>
      <reaction id="re53" name="DopModAutophagosomeUptake4mer" metaid="re196" reversible="false">
        <annotation>          <rdf:RDF xmlns:rdf="http://www.w3.org/1999/02/22-rdf-syntax-ns#" xmlns:bqmodel="http://biomodels.net/model-qualifiers/" xmlns:vCard="http://www.w3.org/2001/vcard-rdf/3.0#" xmlns:dc="http://purl.org/dc/elements/1.1/" xmlns:dcterms="http://purl.org/dc/terms/" xmlns:bqbiol="http://biomodels.net/biology-qualifiers/">
            <rdf:Description rdf:about="#re196">
              <bqbiol:isVersionOf>
                <rdf:Bag>
                  <rdf:li rdf:resource="urn:miriam:go:GO:0016236"/>
                </rdf:Bag>
              </bqbiol:isVersionOf>
            </rdf:Description>
          </rdf:RDF>
        </annotation>
              <listOfReactants>
          <speciesReference species="s2" metaid="CDMT00229" stoichiometry="1"/>
        </listOfReactants>
        <listOfProducts>
          <speciesReference species="s530" metaid="CDMT00230" stoichiometry="1"/>
        </listOfProducts>
        <kineticLaw>
          <math xmlns="http://www.w3.org/1998/Math/MathML">          
            <apply>
              <ci> function_52 </ci>
              <ci> c1 </ci>
              <ci> k_OligAutophagUptake </ci>
              <ci> s2 </ci>
            </apply>
          </math>
        </kineticLaw>
      </reaction>
      <reaction id="re54" name="DopMod5merForm" metaid="re112" reversible="false">
        <annotation>          <rdf:RDF xmlns:rdf="http://www.w3.org/1999/02/22-rdf-syntax-ns#" xmlns:bqmodel="http://biomodels.net/model-qualifiers/" xmlns:vCard="http://www.w3.org/2001/vcard-rdf/3.0#" xmlns:dc="http://purl.org/dc/elements/1.1/" xmlns:dcterms="http://purl.org/dc/terms/" xmlns:bqbiol="http://biomodels.net/biology-qualifiers/">
            <rdf:Description rdf:about="#re112">
              <bqbiol:isVersionOf>
                <rdf:Bag>
                  <rdf:li rdf:resource="urn:miriam:go:GO:0035786"/>
                </rdf:Bag>
              </bqbiol:isVersionOf>
            </rdf:Description>
          </rdf:RDF>
        </annotation>
              <listOfReactants>
          <speciesReference species="s2" metaid="CDMT00233" stoichiometry="1"/>
          <speciesReference species="s7" metaid="CDMT00234" stoichiometry="1"/>
        </listOfReactants>
        <listOfProducts>
          <speciesReference species="s1" metaid="CDMT00238" stoichiometry="1"/>
        </listOfProducts>
        <kineticLaw>
          <math xmlns="http://www.w3.org/1998/Math/MathML">          
            <apply>
              <times/>
              <ci> c1 </ci>
              <apply>
                <ci> function_53 </ci>
                <ci> c1 </ci>
                <ci> k_OligomerForm </ci>
                <ci> s2 </ci>
                <ci> s7 </ci>
              </apply>
            </apply>
          </math>
        </kineticLaw>
      </reaction>
      <reaction id="re55" name="DopMod4merProtBind" metaid="re140" reversible="false">
        <annotation>          <rdf:RDF xmlns:rdf="http://www.w3.org/1999/02/22-rdf-syntax-ns#" xmlns:bqmodel="http://biomodels.net/model-qualifiers/" xmlns:vCard="http://www.w3.org/2001/vcard-rdf/3.0#" xmlns:dc="http://purl.org/dc/elements/1.1/" xmlns:dcterms="http://purl.org/dc/terms/" xmlns:bqbiol="http://biomodels.net/biology-qualifiers/">
            <rdf:Description rdf:about="#re140">
              <bqbiol:isVersionOf>
                <rdf:Bag>
                  <rdf:li rdf:resource="urn:miriam:go:GO:0070628"/>
                </rdf:Bag>
              </bqbiol:isVersionOf>
              <bqbiol:isVersionOf>
                <rdf:Bag>
                  <rdf:li rdf:resource="urn:miriam:go:GO:1901799"/>
                </rdf:Bag>
              </bqbiol:isVersionOf>
              <bqbiol:isVersionOf>
                <rdf:Bag>
                  <rdf:li rdf:resource="urn:miriam:go:GO:0010498"/>
                </rdf:Bag>
              </bqbiol:isVersionOf>
            </rdf:Description>
          </rdf:RDF>
        </annotation>
              <listOfReactants>
          <speciesReference species="s2" metaid="CDMT00239" stoichiometry="1"/>
          <speciesReference species="s35" metaid="CDMT00240" stoichiometry="1"/>
        </listOfReactants>
        <listOfProducts>
          <speciesReference species="s474" metaid="CDMT00241" stoichiometry="1"/>
        </listOfProducts>
        <kineticLaw>
          <math xmlns="http://www.w3.org/1998/Math/MathML">          
            <apply>
              <times/>
              <ci> c1 </ci>
              <apply>
                <ci> function_54 </ci>
                <ci> c1 </ci>
                <ci> k_ProteasomeBind </ci>
                <ci> s2 </ci>
                <ci> s35 </ci>
              </apply>
            </apply>
          </math>
        </kineticLaw>
      </reaction>
      <reaction id="re56" name="DopModAutophagosomeUptake5mer" metaid="re197" reversible="false">
        <annotation>          <rdf:RDF xmlns:rdf="http://www.w3.org/1999/02/22-rdf-syntax-ns#" xmlns:bqmodel="http://biomodels.net/model-qualifiers/" xmlns:vCard="http://www.w3.org/2001/vcard-rdf/3.0#" xmlns:dc="http://purl.org/dc/elements/1.1/" xmlns:dcterms="http://purl.org/dc/terms/" xmlns:bqbiol="http://biomodels.net/biology-qualifiers/">
            <rdf:Description rdf:about="#re197">
              <bqbiol:isVersionOf>
                <rdf:Bag>
                  <rdf:li rdf:resource="urn:miriam:go:GO:0016236"/>
                </rdf:Bag>
              </bqbiol:isVersionOf>
            </rdf:Description>
          </rdf:RDF>
        </annotation>
              <listOfReactants>
          <speciesReference species="s1" metaid="CDMT00243" stoichiometry="1"/>
        </listOfReactants>
        <listOfProducts>
          <speciesReference species="s529" metaid="CDMT00244" stoichiometry="1"/>
        </listOfProducts>
        <kineticLaw>
          <math xmlns="http://www.w3.org/1998/Math/MathML">          
            <apply>
              <ci> function_55 </ci>
              <ci> c1 </ci>
              <ci> k_OligAutophagUptake </ci>
              <ci> s1 </ci>
            </apply>
          </math>
        </kineticLaw>
      </reaction>
      <reaction id="re57" name="DopMod6merForm" metaid="re113" reversible="false">
        <annotation>          <rdf:RDF xmlns:rdf="http://www.w3.org/1999/02/22-rdf-syntax-ns#" xmlns:bqmodel="http://biomodels.net/model-qualifiers/" xmlns:vCard="http://www.w3.org/2001/vcard-rdf/3.0#" xmlns:dc="http://purl.org/dc/elements/1.1/" xmlns:dcterms="http://purl.org/dc/terms/" xmlns:bqbiol="http://biomodels.net/biology-qualifiers/">
            <rdf:Description rdf:about="#re113">
              <bqbiol:isVersionOf>
                <rdf:Bag>
                  <rdf:li rdf:resource="urn:miriam:go:GO:0035786"/>
                </rdf:Bag>
              </bqbiol:isVersionOf>
            </rdf:Description>
          </rdf:RDF>
        </annotation>
              <listOfReactants>
          <speciesReference species="s1" metaid="CDMT00246" stoichiometry="1"/>
          <speciesReference species="s7" metaid="CDMT00247" stoichiometry="1"/>
        </listOfReactants>
        <listOfProducts>
          <speciesReference species="s21" metaid="CDMT00251" stoichiometry="1"/>
        </listOfProducts>
        <kineticLaw>
          <math xmlns="http://www.w3.org/1998/Math/MathML">          
            <apply>
              <times/>
              <ci> c1 </ci>
              <apply>
                <ci> function_56 </ci>
                <ci> c1 </ci>
                <ci> k_OligomerForm </ci>
                <ci> s1 </ci>
                <ci> s7 </ci>
              </apply>
            </apply>
          </math>
        </kineticLaw>
      </reaction>
      <reaction id="re58" name="DopMod5merProtBind" metaid="re141" reversible="false">
        <annotation>          <rdf:RDF xmlns:rdf="http://www.w3.org/1999/02/22-rdf-syntax-ns#" xmlns:bqmodel="http://biomodels.net/model-qualifiers/" xmlns:vCard="http://www.w3.org/2001/vcard-rdf/3.0#" xmlns:dc="http://purl.org/dc/elements/1.1/" xmlns:dcterms="http://purl.org/dc/terms/" xmlns:bqbiol="http://biomodels.net/biology-qualifiers/">
            <rdf:Description rdf:about="#re141">
              <bqbiol:isVersionOf>
                <rdf:Bag>
                  <rdf:li rdf:resource="urn:miriam:go:GO:1901799"/>
                </rdf:Bag>
              </bqbiol:isVersionOf>
              <bqbiol:isVersionOf>
                <rdf:Bag>
                  <rdf:li rdf:resource="urn:miriam:go:GO:0070628"/>
                </rdf:Bag>
              </bqbiol:isVersionOf>
              <bqbiol:isVersionOf>
                <rdf:Bag>
                  <rdf:li rdf:resource="urn:miriam:go:GO:0010498"/>
                </rdf:Bag>
              </bqbiol:isVersionOf>
            </rdf:Description>
          </rdf:RDF>
        </annotation>
              <listOfReactants>
          <speciesReference species="s1" metaid="CDMT00252" stoichiometry="1"/>
          <speciesReference species="s35" metaid="CDMT00254" stoichiometry="1"/>
        </listOfReactants>
        <listOfProducts>
          <speciesReference species="s475" metaid="CDMT00255" stoichiometry="1"/>
        </listOfProducts>
        <kineticLaw>
          <math xmlns="http://www.w3.org/1998/Math/MathML">          
            <apply>
              <times/>
              <ci> c1 </ci>
              <apply>
                <ci> function_57 </ci>
                <ci> c1 </ci>
                <ci> k_ProteasomeBind </ci>
                <ci> s1 </ci>
                <ci> s35 </ci>
              </apply>
            </apply>
          </math>
        </kineticLaw>
      </reaction>
      <reaction id="re59" name="DopModAutophagosomeUptake6mer" metaid="re198" reversible="false">
        <annotation>          <rdf:RDF xmlns:rdf="http://www.w3.org/1999/02/22-rdf-syntax-ns#" xmlns:bqmodel="http://biomodels.net/model-qualifiers/" xmlns:vCard="http://www.w3.org/2001/vcard-rdf/3.0#" xmlns:dc="http://purl.org/dc/elements/1.1/" xmlns:dcterms="http://purl.org/dc/terms/" xmlns:bqbiol="http://biomodels.net/biology-qualifiers/">
            <rdf:Description rdf:about="#re198">
              <bqbiol:isVersionOf>
                <rdf:Bag>
                  <rdf:li rdf:resource="urn:miriam:go:GO:0016236"/>
                </rdf:Bag>
              </bqbiol:isVersionOf>
            </rdf:Description>
          </rdf:RDF>
        </annotation>
              <listOfReactants>
          <speciesReference species="s21" metaid="CDMT00261" stoichiometry="1"/>
        </listOfReactants>
        <listOfProducts>
          <speciesReference species="s528" metaid="CDMT00262" stoichiometry="1"/>
        </listOfProducts>
        <kineticLaw>
          <math xmlns="http://www.w3.org/1998/Math/MathML">          
            <apply>
              <ci> function_58 </ci>
              <ci> c1 </ci>
              <ci> k_OligAutophagUptake </ci>
              <ci> s21 </ci>
            </apply>
          </math>
        </kineticLaw>
      </reaction>
      <reaction id="re60" name="DopMod7merForm" metaid="re114" reversible="false">
        <annotation>          <rdf:RDF xmlns:rdf="http://www.w3.org/1999/02/22-rdf-syntax-ns#" xmlns:bqmodel="http://biomodels.net/model-qualifiers/" xmlns:vCard="http://www.w3.org/2001/vcard-rdf/3.0#" xmlns:dc="http://purl.org/dc/elements/1.1/" xmlns:dcterms="http://purl.org/dc/terms/" xmlns:bqbiol="http://biomodels.net/biology-qualifiers/">
            <rdf:Description rdf:about="#re114">
              <bqbiol:isVersionOf>
                <rdf:Bag>
                  <rdf:li rdf:resource="urn:miriam:go:GO:0035786"/>
                </rdf:Bag>
              </bqbiol:isVersionOf>
            </rdf:Description>
          </rdf:RDF>
        </annotation>
              <listOfReactants>
          <speciesReference species="s21" metaid="CDMT00264" stoichiometry="1"/>
          <speciesReference species="s7" metaid="CDMT00265" stoichiometry="1"/>
        </listOfReactants>
        <listOfProducts>
          <speciesReference species="s25" metaid="CDMT00268" stoichiometry="1"/>
        </listOfProducts>
        <kineticLaw>
          <math xmlns="http://www.w3.org/1998/Math/MathML">          
            <apply>
              <times/>
              <ci> c1 </ci>
              <apply>
                <ci> function_59 </ci>
                <ci> c1 </ci>
                <ci> k_OligomerForm </ci>
                <ci> s21 </ci>
                <ci> s7 </ci>
              </apply>
            </apply>
          </math>
        </kineticLaw>
      </reaction>
      <reaction id="re61" name="DopMod6merProtBind" metaid="re142" reversible="false">
        <annotation>          <rdf:RDF xmlns:rdf="http://www.w3.org/1999/02/22-rdf-syntax-ns#" xmlns:bqmodel="http://biomodels.net/model-qualifiers/" xmlns:vCard="http://www.w3.org/2001/vcard-rdf/3.0#" xmlns:dc="http://purl.org/dc/elements/1.1/" xmlns:dcterms="http://purl.org/dc/terms/" xmlns:bqbiol="http://biomodels.net/biology-qualifiers/">
            <rdf:Description rdf:about="#re142">
              <bqbiol:isVersionOf>
                <rdf:Bag>
                  <rdf:li rdf:resource="urn:miriam:go:GO:1901799"/>
                </rdf:Bag>
              </bqbiol:isVersionOf>
              <bqbiol:isVersionOf>
                <rdf:Bag>
                  <rdf:li rdf:resource="urn:miriam:go:GO:0070628"/>
                </rdf:Bag>
              </bqbiol:isVersionOf>
              <bqbiol:isVersionOf>
                <rdf:Bag>
                  <rdf:li rdf:resource="urn:miriam:go:GO:0010498"/>
                </rdf:Bag>
              </bqbiol:isVersionOf>
            </rdf:Description>
          </rdf:RDF>
        </annotation>
              <listOfReactants>
          <speciesReference species="s21" metaid="CDMT00269" stoichiometry="1"/>
          <speciesReference species="s35" metaid="CDMT00270" stoichiometry="1"/>
        </listOfReactants>
        <listOfProducts>
          <speciesReference species="s476" metaid="CDMT00274" stoichiometry="1"/>
        </listOfProducts>
        <kineticLaw>
          <math xmlns="http://www.w3.org/1998/Math/MathML">          
            <apply>
              <times/>
              <ci> c1 </ci>
              <apply>
                <ci> function_60 </ci>
                <ci> c1 </ci>
                <ci> k_ProteasomeBind </ci>
                <ci> s21 </ci>
                <ci> s35 </ci>
              </apply>
            </apply>
          </math>
        </kineticLaw>
      </reaction>
      <reaction id="re62" name="DopModAutophagosomeUptake7mer" metaid="re199" reversible="false">
        <annotation>          <rdf:RDF xmlns:rdf="http://www.w3.org/1999/02/22-rdf-syntax-ns#" xmlns:bqmodel="http://biomodels.net/model-qualifiers/" xmlns:vCard="http://www.w3.org/2001/vcard-rdf/3.0#" xmlns:dc="http://purl.org/dc/elements/1.1/" xmlns:dcterms="http://purl.org/dc/terms/" xmlns:bqbiol="http://biomodels.net/biology-qualifiers/">
            <rdf:Description rdf:about="#re199">
              <bqbiol:isVersionOf>
                <rdf:Bag>
                  <rdf:li rdf:resource="urn:miriam:go:GO:0016236"/>
                </rdf:Bag>
              </bqbiol:isVersionOf>
            </rdf:Description>
          </rdf:RDF>
        </annotation>
              <listOfReactants>
          <speciesReference species="s25" metaid="CDMT00275" stoichiometry="1"/>
        </listOfReactants>
        <listOfProducts>
          <speciesReference species="s526" metaid="CDMT00277" stoichiometry="1"/>
        </listOfProducts>
        <kineticLaw>
          <math xmlns="http://www.w3.org/1998/Math/MathML">          
            <apply>
              <ci> function_61 </ci>
              <ci> c1 </ci>
              <ci> k_OligAutophagUptake </ci>
              <ci> s25 </ci>
            </apply>
          </math>
        </kineticLaw>
      </reaction>
      <reaction id="re63" name="DopMod8merForm" metaid="re115" reversible="false">
        <annotation>          <rdf:RDF xmlns:rdf="http://www.w3.org/1999/02/22-rdf-syntax-ns#" xmlns:bqmodel="http://biomodels.net/model-qualifiers/" xmlns:vCard="http://www.w3.org/2001/vcard-rdf/3.0#" xmlns:dc="http://purl.org/dc/elements/1.1/" xmlns:dcterms="http://purl.org/dc/terms/" xmlns:bqbiol="http://biomodels.net/biology-qualifiers/">
            <rdf:Description rdf:about="#re115">
              <bqbiol:isVersionOf>
                <rdf:Bag>
                  <rdf:li rdf:resource="urn:miriam:go:GO:0035786"/>
                </rdf:Bag>
              </bqbiol:isVersionOf>
            </rdf:Description>
          </rdf:RDF>
        </annotation>
              <listOfReactants>
          <speciesReference species="s25" metaid="CDMT00280" stoichiometry="1"/>
          <speciesReference species="s7" metaid="CDMT00281" stoichiometry="1"/>
        </listOfReactants>
        <listOfProducts>
          <speciesReference species="s26" metaid="CDMT00282" stoichiometry="1"/>
        </listOfProducts>
        <kineticLaw>
          <math xmlns="http://www.w3.org/1998/Math/MathML">          
            <apply>
              <times/>
              <ci> c1 </ci>
              <apply>
                <ci> function_62 </ci>
                <ci> c1 </ci>
                <ci> k_OligomerForm </ci>
                <ci> s25 </ci>
                <ci> s7 </ci>
              </apply>
            </apply>
          </math>
        </kineticLaw>
      </reaction>
      <reaction id="re64" name="DopMod7merProtBind" metaid="re143" reversible="false">
        <annotation>          <rdf:RDF xmlns:rdf="http://www.w3.org/1999/02/22-rdf-syntax-ns#" xmlns:bqmodel="http://biomodels.net/model-qualifiers/" xmlns:vCard="http://www.w3.org/2001/vcard-rdf/3.0#" xmlns:dc="http://purl.org/dc/elements/1.1/" xmlns:dcterms="http://purl.org/dc/terms/" xmlns:bqbiol="http://biomodels.net/biology-qualifiers/">
            <rdf:Description rdf:about="#re143">
              <bqbiol:isVersionOf>
                <rdf:Bag>
                  <rdf:li rdf:resource="urn:miriam:go:GO:0010498"/>
                </rdf:Bag>
              </bqbiol:isVersionOf>
              <bqbiol:isVersionOf>
                <rdf:Bag>
                  <rdf:li rdf:resource="urn:miriam:go:GO:0070628"/>
                </rdf:Bag>
              </bqbiol:isVersionOf>
              <bqbiol:isVersionOf>
                <rdf:Bag>
                  <rdf:li rdf:resource="urn:miriam:go:GO:1901799"/>
                </rdf:Bag>
              </bqbiol:isVersionOf>
            </rdf:Description>
          </rdf:RDF>
        </annotation>
              <listOfReactants>
          <speciesReference species="s25" metaid="CDMT00286" stoichiometry="1"/>
          <speciesReference species="s35" metaid="CDMT00287" stoichiometry="1"/>
        </listOfReactants>
        <listOfProducts>
          <speciesReference species="s477" metaid="CDMT00294" stoichiometry="1"/>
        </listOfProducts>
        <kineticLaw>
          <math xmlns="http://www.w3.org/1998/Math/MathML">          
            <apply>
              <times/>
              <ci> c1 </ci>
              <apply>
                <ci> function_63 </ci>
                <ci> c1 </ci>
                <ci> k_ProteasomeBind </ci>
                <ci> s25 </ci>
                <ci> s35 </ci>
              </apply>
            </apply>
          </math>
        </kineticLaw>
      </reaction>
      <reaction id="re65" name="DopModAutophagosomeUptake8mer" metaid="re200" reversible="false">
        <annotation>          <rdf:RDF xmlns:rdf="http://www.w3.org/1999/02/22-rdf-syntax-ns#" xmlns:bqmodel="http://biomodels.net/model-qualifiers/" xmlns:vCard="http://www.w3.org/2001/vcard-rdf/3.0#" xmlns:dc="http://purl.org/dc/elements/1.1/" xmlns:dcterms="http://purl.org/dc/terms/" xmlns:bqbiol="http://biomodels.net/biology-qualifiers/">
            <rdf:Description rdf:about="#re200">
              <bqbiol:isVersionOf>
                <rdf:Bag>
                  <rdf:li rdf:resource="urn:miriam:go:GO:0016236"/>
                </rdf:Bag>
              </bqbiol:isVersionOf>
            </rdf:Description>
          </rdf:RDF>
        </annotation>
              <listOfReactants>
          <speciesReference species="s26" metaid="CDMT00295" stoichiometry="1"/>
        </listOfReactants>
        <listOfProducts>
          <speciesReference species="s525" metaid="CDMT00296" stoichiometry="1"/>
        </listOfProducts>
        <kineticLaw>
          <math xmlns="http://www.w3.org/1998/Math/MathML">          
            <apply>
              <ci> function_64 </ci>
              <ci> c1 </ci>
              <ci> k_OligAutophagUptake </ci>
              <ci> s26 </ci>
            </apply>
          </math>
        </kineticLaw>
      </reaction>
      <reaction id="re66" name="DopMod9merForm" metaid="re116" reversible="false">
        <annotation>          <rdf:RDF xmlns:rdf="http://www.w3.org/1999/02/22-rdf-syntax-ns#" xmlns:bqmodel="http://biomodels.net/model-qualifiers/" xmlns:vCard="http://www.w3.org/2001/vcard-rdf/3.0#" xmlns:dc="http://purl.org/dc/elements/1.1/" xmlns:dcterms="http://purl.org/dc/terms/" xmlns:bqbiol="http://biomodels.net/biology-qualifiers/">
            <rdf:Description rdf:about="#re116">
              <bqbiol:isVersionOf>
                <rdf:Bag>
                  <rdf:li rdf:resource="urn:miriam:go:GO:0035786"/>
                </rdf:Bag>
              </bqbiol:isVersionOf>
            </rdf:Description>
          </rdf:RDF>
        </annotation>
              <listOfReactants>
          <speciesReference species="s26" metaid="CDMT00297" stoichiometry="1"/>
          <speciesReference species="s7" metaid="CDMT00304" stoichiometry="1"/>
        </listOfReactants>
        <listOfProducts>
          <speciesReference species="s27" metaid="CDMT00305" stoichiometry="1"/>
        </listOfProducts>
        <kineticLaw>
          <math xmlns="http://www.w3.org/1998/Math/MathML">          
            <apply>
              <times/>
              <ci> c1 </ci>
              <apply>
                <ci> function_65 </ci>
                <ci> c1 </ci>
                <ci> k_OligomerForm </ci>
                <ci> s26 </ci>
                <ci> s7 </ci>
              </apply>
            </apply>
          </math>
        </kineticLaw>
      </reaction>
      <reaction id="re67" name="DopMod8merProtBind" metaid="re144" reversible="false">
        <annotation>          <rdf:RDF xmlns:rdf="http://www.w3.org/1999/02/22-rdf-syntax-ns#" xmlns:bqmodel="http://biomodels.net/model-qualifiers/" xmlns:vCard="http://www.w3.org/2001/vcard-rdf/3.0#" xmlns:dc="http://purl.org/dc/elements/1.1/" xmlns:dcterms="http://purl.org/dc/terms/" xmlns:bqbiol="http://biomodels.net/biology-qualifiers/">
            <rdf:Description rdf:about="#re144">
              <bqbiol:isVersionOf>
                <rdf:Bag>
                  <rdf:li rdf:resource="urn:miriam:go:GO:0010498"/>
                </rdf:Bag>
              </bqbiol:isVersionOf>
              <bqbiol:isVersionOf>
                <rdf:Bag>
                  <rdf:li rdf:resource="urn:miriam:go:GO:0070628"/>
                </rdf:Bag>
              </bqbiol:isVersionOf>
              <bqbiol:isVersionOf>
                <rdf:Bag>
                  <rdf:li rdf:resource="urn:miriam:go:GO:1901799"/>
                </rdf:Bag>
              </bqbiol:isVersionOf>
            </rdf:Description>
          </rdf:RDF>
        </annotation>
              <listOfReactants>
          <speciesReference species="s26" metaid="CDMT00310" stoichiometry="1"/>
          <speciesReference species="s35" metaid="CDMT00311" stoichiometry="1"/>
        </listOfReactants>
        <listOfProducts>
          <speciesReference species="s478" metaid="CDMT00312" stoichiometry="1"/>
        </listOfProducts>
        <kineticLaw>
          <math xmlns="http://www.w3.org/1998/Math/MathML">          
            <apply>
              <times/>
              <ci> c1 </ci>
              <apply>
                <ci> function_66 </ci>
                <ci> c1 </ci>
                <ci> k_ProteasomeBind </ci>
                <ci> s26 </ci>
                <ci> s35 </ci>
              </apply>
            </apply>
          </math>
        </kineticLaw>
      </reaction>
      <reaction id="re68" name="DopMod9merProtBind" metaid="re145" reversible="false">
        <annotation>          <rdf:RDF xmlns:rdf="http://www.w3.org/1999/02/22-rdf-syntax-ns#" xmlns:bqmodel="http://biomodels.net/model-qualifiers/" xmlns:vCard="http://www.w3.org/2001/vcard-rdf/3.0#" xmlns:dc="http://purl.org/dc/elements/1.1/" xmlns:dcterms="http://purl.org/dc/terms/" xmlns:bqbiol="http://biomodels.net/biology-qualifiers/">
            <rdf:Description rdf:about="#re145">
              <bqbiol:isVersionOf>
                <rdf:Bag>
                  <rdf:li rdf:resource="urn:miriam:go:GO:0070628"/>
                </rdf:Bag>
              </bqbiol:isVersionOf>
              <bqbiol:isVersionOf>
                <rdf:Bag>
                  <rdf:li rdf:resource="urn:miriam:go:GO:0010498"/>
                </rdf:Bag>
              </bqbiol:isVersionOf>
              <bqbiol:isVersionOf>
                <rdf:Bag>
                  <rdf:li rdf:resource="urn:miriam:go:GO:1901799"/>
                </rdf:Bag>
              </bqbiol:isVersionOf>
            </rdf:Description>
          </rdf:RDF>
        </annotation>
              <listOfReactants>
          <speciesReference species="s27" metaid="CDMT00315" stoichiometry="1"/>
          <speciesReference species="s35" metaid="CDMT00316" stoichiometry="1"/>
        </listOfReactants>
        <listOfProducts>
          <speciesReference species="s479" metaid="CDMT00317" stoichiometry="1"/>
        </listOfProducts>
        <kineticLaw>
          <math xmlns="http://www.w3.org/1998/Math/MathML">          
            <apply>
              <times/>
              <ci> c1 </ci>
              <apply>
                <ci> function_67 </ci>
                <ci> c1 </ci>
                <ci> k_ProteasomeBind </ci>
                <ci> s27 </ci>
                <ci> s35 </ci>
              </apply>
            </apply>
          </math>
        </kineticLaw>
      </reaction>
      <reaction id="re69" name="WTasyn2merCMADegr" metaid="re131" reversible="false">
        <annotation>          <rdf:RDF xmlns:rdf="http://www.w3.org/1999/02/22-rdf-syntax-ns#" xmlns:bqmodel="http://biomodels.net/model-qualifiers/" xmlns:vCard="http://www.w3.org/2001/vcard-rdf/3.0#" xmlns:dc="http://purl.org/dc/elements/1.1/" xmlns:dcterms="http://purl.org/dc/terms/" xmlns:bqbiol="http://biomodels.net/biology-qualifiers/">
            <rdf:Description rdf:about="#re131">
              <bqbiol:isVersionOf>
                <rdf:Bag>
                  <rdf:li rdf:resource="urn:miriam:go:GO:0006914"/>
                </rdf:Bag>
              </bqbiol:isVersionOf>
            </rdf:Description>
          </rdf:RDF>
        </annotation>
              <listOfReactants>
          <speciesReference species="s53" metaid="CDMT00319" stoichiometry="1"/>
        </listOfReactants>
        <listOfProducts>
          <speciesReference species="s211" metaid="CDMT00321" stoichiometry="1"/>
        </listOfProducts>
        <kineticLaw>
          <math xmlns="http://www.w3.org/1998/Math/MathML">          
            <apply>
              <times/>
              <ci> c3 </ci>
              <apply>
                <ci> function_68 </ci>
                <ci> c3 </ci>
                <ci> k_WTasyn2merLysDegr </ci>
                <ci> s53 </ci>
              </apply>
            </apply>
          </math>
                  <listOfParameters>
            <parameter id="k_WTasyn2merLysDegr" name="k_WTasyn2merLysDegr" value="0.1"/>
          </listOfParameters>
        </kineticLaw>
      </reaction>
      <reaction id="re70" name="WTasyn1merCMADegr" metaid="re133" reversible="false">
        <annotation>          <rdf:RDF xmlns:rdf="http://www.w3.org/1999/02/22-rdf-syntax-ns#" xmlns:bqmodel="http://biomodels.net/model-qualifiers/" xmlns:vCard="http://www.w3.org/2001/vcard-rdf/3.0#" xmlns:dc="http://purl.org/dc/elements/1.1/" xmlns:dcterms="http://purl.org/dc/terms/" xmlns:bqbiol="http://biomodels.net/biology-qualifiers/">
            <rdf:Description rdf:about="#re133">
              <bqbiol:isVersionOf>
                <rdf:Bag>
                  <rdf:li rdf:resource="urn:miriam:go:GO:0006914"/>
                </rdf:Bag>
              </bqbiol:isVersionOf>
            </rdf:Description>
          </rdf:RDF>
        </annotation>
              <listOfReactants>
          <speciesReference species="s52" metaid="CDMT00323" stoichiometry="1"/>
        </listOfReactants>
        <listOfProducts>
          <speciesReference species="s213" metaid="CDMT00324" stoichiometry="1"/>
        </listOfProducts>
        <kineticLaw>
          <math xmlns="http://www.w3.org/1998/Math/MathML">          
            <apply>
              <times/>
              <ci> c3 </ci>
              <apply>
                <ci> function_69 </ci>
                <ci> c3 </ci>
                <ci> k_WTasynLysDegr </ci>
                <ci> s52 </ci>
              </apply>
            </apply>
          </math>
                  <listOfParameters>
            <parameter id="k_WTasynLysDegr" name="k_WTasynLysDegr" value="0.1"/>
          </listOfParameters>
        </kineticLaw>
      </reaction>
      <reaction id="re71" name="LampFree9merWT" metaid="re184" reversible="false">
        <annotation>          <rdf:RDF xmlns:rdf="http://www.w3.org/1999/02/22-rdf-syntax-ns#" xmlns:bqmodel="http://biomodels.net/model-qualifiers/" xmlns:vCard="http://www.w3.org/2001/vcard-rdf/3.0#" xmlns:dc="http://purl.org/dc/elements/1.1/" xmlns:dcterms="http://purl.org/dc/terms/" xmlns:bqbiol="http://biomodels.net/biology-qualifiers/">
            <rdf:Description rdf:about="#re184">
              <bqbiol:isVersionOf>
                <rdf:Bag>
                  <rdf:li rdf:resource="urn:miriam:go:GO:0032984"/>
                </rdf:Bag>
              </bqbiol:isVersionOf>
            </rdf:Description>
          </rdf:RDF>
        </annotation>
              <listOfReactants>
          <speciesReference species="s501" metaid="CDMT00327" stoichiometry="1"/>
        </listOfReactants>
        <listOfProducts>
          <speciesReference species="s29" metaid="CDMT00328" stoichiometry="1"/>
          <speciesReference species="s51" metaid="CDMT00329" stoichiometry="1"/>
        </listOfProducts>
        <kineticLaw>
          <math xmlns="http://www.w3.org/1998/Math/MathML">          
            <apply>
              <ci> function_70 </ci>
              <ci> c3 </ci>
              <ci> k_LampFreeWTasyn </ci>
              <ci> s501 </ci>
            </apply>
          </math>
        </kineticLaw>
      </reaction>
      <reaction id="re72" name="DopWTasyn3merFormOnLamp" metaid="re149" reversible="false">
        <annotation>          <rdf:RDF xmlns:rdf="http://www.w3.org/1999/02/22-rdf-syntax-ns#" xmlns:bqmodel="http://biomodels.net/model-qualifiers/" xmlns:vCard="http://www.w3.org/2001/vcard-rdf/3.0#" xmlns:dc="http://purl.org/dc/elements/1.1/" xmlns:dcterms="http://purl.org/dc/terms/" xmlns:bqbiol="http://biomodels.net/biology-qualifiers/">
            <rdf:Description rdf:about="#re149">
              <bqbiol:isVersionOf>
                <rdf:Bag>
                  <rdf:li rdf:resource="urn:miriam:go:GO:0035786"/>
                </rdf:Bag>
              </bqbiol:isVersionOf>
            </rdf:Description>
          </rdf:RDF>
        </annotation>
              <listOfReactants>
          <speciesReference species="s482" metaid="CDMT00333" stoichiometry="1"/>
          <speciesReference species="s7" metaid="CDMT00334" stoichiometry="1"/>
        </listOfReactants>
        <listOfProducts>
          <speciesReference species="s483" metaid="CDMT00335" stoichiometry="1"/>
        </listOfProducts>
        <kineticLaw>
          <math xmlns="http://www.w3.org/1998/Math/MathML">          
            <apply>
              <ci> function_71 </ci>
              <ci> c1 </ci>
              <ci> c3 </ci>
              <ci> k_OligomerForm </ci>
              <ci> s482 </ci>
              <ci> s7 </ci>
            </apply>
          </math>
        </kineticLaw>
      </reaction>
      <reaction id="re73" name="DopWTasyn4merFormOnLamp" metaid="re150" reversible="false">
        <annotation>          <rdf:RDF xmlns:rdf="http://www.w3.org/1999/02/22-rdf-syntax-ns#" xmlns:bqmodel="http://biomodels.net/model-qualifiers/" xmlns:vCard="http://www.w3.org/2001/vcard-rdf/3.0#" xmlns:dc="http://purl.org/dc/elements/1.1/" xmlns:dcterms="http://purl.org/dc/terms/" xmlns:bqbiol="http://biomodels.net/biology-qualifiers/">
            <rdf:Description rdf:about="#re150">
              <bqbiol:isVersionOf>
                <rdf:Bag>
                  <rdf:li rdf:resource="urn:miriam:go:GO:0035786"/>
                </rdf:Bag>
              </bqbiol:isVersionOf>
            </rdf:Description>
          </rdf:RDF>
        </annotation>
              <listOfReactants>
          <speciesReference species="s483" metaid="CDMT00338" stoichiometry="1"/>
          <speciesReference species="s7" metaid="CDMT00339" stoichiometry="1"/>
        </listOfReactants>
        <listOfProducts>
          <speciesReference species="s484" metaid="CDMT00340" stoichiometry="1"/>
        </listOfProducts>
        <kineticLaw>
          <math xmlns="http://www.w3.org/1998/Math/MathML">          
            <apply>
              <ci> function_72 </ci>
              <ci> c1 </ci>
              <ci> c3 </ci>
              <ci> k_OligomerForm </ci>
              <ci> s483 </ci>
              <ci> s7 </ci>
            </apply>
          </math>
        </kineticLaw>
      </reaction>
      <reaction id="re74" name="DopWTasyn5merFormOnLamp" metaid="re151" reversible="false">
        <annotation>          <rdf:RDF xmlns:rdf="http://www.w3.org/1999/02/22-rdf-syntax-ns#" xmlns:bqmodel="http://biomodels.net/model-qualifiers/" xmlns:vCard="http://www.w3.org/2001/vcard-rdf/3.0#" xmlns:dc="http://purl.org/dc/elements/1.1/" xmlns:dcterms="http://purl.org/dc/terms/" xmlns:bqbiol="http://biomodels.net/biology-qualifiers/">
            <rdf:Description rdf:about="#re151">
              <bqbiol:isVersionOf>
                <rdf:Bag>
                  <rdf:li rdf:resource="urn:miriam:go:GO:0035786"/>
                </rdf:Bag>
              </bqbiol:isVersionOf>
            </rdf:Description>
          </rdf:RDF>
        </annotation>
              <listOfReactants>
          <speciesReference species="s484" metaid="CDMT00343" stoichiometry="1"/>
          <speciesReference species="s7" metaid="CDMT00344" stoichiometry="1"/>
        </listOfReactants>
        <listOfProducts>
          <speciesReference species="s491" metaid="CDMT00345" stoichiometry="1"/>
        </listOfProducts>
        <kineticLaw>
          <math xmlns="http://www.w3.org/1998/Math/MathML">          
            <apply>
              <ci> function_73 </ci>
              <ci> c1 </ci>
              <ci> c3 </ci>
              <ci> k_OligomerForm </ci>
              <ci> s484 </ci>
              <ci> s7 </ci>
            </apply>
          </math>
        </kineticLaw>
      </reaction>
      <reaction id="re75" name="DopWTasyn6merFormOnLamp" metaid="re152" reversible="false">
        <annotation>          <rdf:RDF xmlns:rdf="http://www.w3.org/1999/02/22-rdf-syntax-ns#" xmlns:bqmodel="http://biomodels.net/model-qualifiers/" xmlns:vCard="http://www.w3.org/2001/vcard-rdf/3.0#" xmlns:dc="http://purl.org/dc/elements/1.1/" xmlns:dcterms="http://purl.org/dc/terms/" xmlns:bqbiol="http://biomodels.net/biology-qualifiers/">
            <rdf:Description rdf:about="#re152">
              <bqbiol:isVersionOf>
                <rdf:Bag>
                  <rdf:li rdf:resource="urn:miriam:go:GO:0035786"/>
                </rdf:Bag>
              </bqbiol:isVersionOf>
            </rdf:Description>
          </rdf:RDF>
        </annotation>
              <listOfReactants>
          <speciesReference species="s491" metaid="CDMT00348" stoichiometry="1"/>
          <speciesReference species="s7" metaid="CDMT00349" stoichiometry="1"/>
        </listOfReactants>
        <listOfProducts>
          <speciesReference species="s490" metaid="CDMT00350" stoichiometry="1"/>
        </listOfProducts>
        <kineticLaw>
          <math xmlns="http://www.w3.org/1998/Math/MathML">          
            <apply>
              <ci> function_74 </ci>
              <ci> c1 </ci>
              <ci> c3 </ci>
              <ci> k_OligomerForm </ci>
              <ci> s491 </ci>
              <ci> s7 </ci>
            </apply>
          </math>
        </kineticLaw>
      </reaction>
      <reaction id="re76" name="LampFree3merWT" metaid="re171" reversible="false">
        <annotation>          <rdf:RDF xmlns:rdf="http://www.w3.org/1999/02/22-rdf-syntax-ns#" xmlns:bqmodel="http://biomodels.net/model-qualifiers/" xmlns:vCard="http://www.w3.org/2001/vcard-rdf/3.0#" xmlns:dc="http://purl.org/dc/elements/1.1/" xmlns:dcterms="http://purl.org/dc/terms/" xmlns:bqbiol="http://biomodels.net/biology-qualifiers/">
            <rdf:Description rdf:about="#re171">
              <bqbiol:isVersionOf>
                <rdf:Bag>
                  <rdf:li rdf:resource="urn:miriam:go:GO:0032984"/>
                </rdf:Bag>
              </bqbiol:isVersionOf>
            </rdf:Description>
          </rdf:RDF>
        </annotation>
              <listOfReactants>
          <speciesReference species="s494" metaid="CDMT00353" stoichiometry="1"/>
        </listOfReactants>
        <listOfProducts>
          <speciesReference species="s20" metaid="CDMT00354" stoichiometry="1"/>
          <speciesReference species="s51" metaid="CDMT00355" stoichiometry="1"/>
        </listOfProducts>
        <kineticLaw>
          <math xmlns="http://www.w3.org/1998/Math/MathML">          
            <apply>
              <ci> function_75 </ci>
              <ci> c3 </ci>
              <ci> k_LampFreeWTasyn </ci>
              <ci> s494 </ci>
            </apply>
          </math>
        </kineticLaw>
      </reaction>
      <reaction id="re77" name="LampFree4merWT" metaid="re173" reversible="false">
        <annotation>          <rdf:RDF xmlns:rdf="http://www.w3.org/1999/02/22-rdf-syntax-ns#" xmlns:bqmodel="http://biomodels.net/model-qualifiers/" xmlns:vCard="http://www.w3.org/2001/vcard-rdf/3.0#" xmlns:dc="http://purl.org/dc/elements/1.1/" xmlns:dcterms="http://purl.org/dc/terms/" xmlns:bqbiol="http://biomodels.net/biology-qualifiers/">
            <rdf:Description rdf:about="#re173">
              <bqbiol:isVersionOf>
                <rdf:Bag>
                  <rdf:li rdf:resource="urn:miriam:go:GO:0032984"/>
                </rdf:Bag>
              </bqbiol:isVersionOf>
            </rdf:Description>
          </rdf:RDF>
        </annotation>
              <listOfReactants>
          <speciesReference species="s495" metaid="CDMT00358" stoichiometry="1"/>
        </listOfReactants>
        <listOfProducts>
          <speciesReference species="s24" metaid="CDMT00359" stoichiometry="1"/>
          <speciesReference species="s51" metaid="CDMT00360" stoichiometry="1"/>
        </listOfProducts>
        <kineticLaw>
          <math xmlns="http://www.w3.org/1998/Math/MathML">          
            <apply>
              <ci> function_76 </ci>
              <ci> c3 </ci>
              <ci> k_LampFreeWTasyn </ci>
              <ci> s495 </ci>
            </apply>
          </math>
        </kineticLaw>
      </reaction>
      <reaction id="re78" name="LampFree5merWT" metaid="re175" reversible="false">
        <annotation>          <rdf:RDF xmlns:rdf="http://www.w3.org/1999/02/22-rdf-syntax-ns#" xmlns:bqmodel="http://biomodels.net/model-qualifiers/" xmlns:vCard="http://www.w3.org/2001/vcard-rdf/3.0#" xmlns:dc="http://purl.org/dc/elements/1.1/" xmlns:dcterms="http://purl.org/dc/terms/" xmlns:bqbiol="http://biomodels.net/biology-qualifiers/">
            <rdf:Description rdf:about="#re175">
              <bqbiol:isVersionOf>
                <rdf:Bag>
                  <rdf:li rdf:resource="urn:miriam:go:GO:0032984"/>
                </rdf:Bag>
              </bqbiol:isVersionOf>
            </rdf:Description>
          </rdf:RDF>
        </annotation>
              <listOfReactants>
          <speciesReference species="s496" metaid="CDMT00363" stoichiometry="1"/>
        </listOfReactants>
        <listOfProducts>
          <speciesReference species="s23" metaid="CDMT00364" stoichiometry="1"/>
          <speciesReference species="s51" metaid="CDMT00365" stoichiometry="1"/>
        </listOfProducts>
        <kineticLaw>
          <math xmlns="http://www.w3.org/1998/Math/MathML">          
            <apply>
              <ci> function_77 </ci>
              <ci> c3 </ci>
              <ci> k_LampFreeWTasyn </ci>
              <ci> s496 </ci>
            </apply>
          </math>
        </kineticLaw>
      </reaction>
      <reaction id="re79" name="LampFree6merWT" metaid="re177" reversible="false">
        <annotation>          <rdf:RDF xmlns:rdf="http://www.w3.org/1999/02/22-rdf-syntax-ns#" xmlns:bqmodel="http://biomodels.net/model-qualifiers/" xmlns:vCard="http://www.w3.org/2001/vcard-rdf/3.0#" xmlns:dc="http://purl.org/dc/elements/1.1/" xmlns:dcterms="http://purl.org/dc/terms/" xmlns:bqbiol="http://biomodels.net/biology-qualifiers/">
            <rdf:Description rdf:about="#re177">
              <bqbiol:isVersionOf>
                <rdf:Bag>
                  <rdf:li rdf:resource="urn:miriam:go:GO:0032984"/>
                </rdf:Bag>
              </bqbiol:isVersionOf>
            </rdf:Description>
          </rdf:RDF>
        </annotation>
              <listOfReactants>
          <speciesReference species="s498" metaid="CDMT00368" stoichiometry="1"/>
        </listOfReactants>
        <listOfProducts>
          <speciesReference species="s32" metaid="CDMT00369" stoichiometry="1"/>
          <speciesReference species="s51" metaid="CDMT00370" stoichiometry="1"/>
        </listOfProducts>
        <kineticLaw>
          <math xmlns="http://www.w3.org/1998/Math/MathML">          
            <apply>
              <ci> function_78 </ci>
              <ci> c3 </ci>
              <ci> k_LampFreeWTasyn </ci>
              <ci> s498 </ci>
            </apply>
          </math>
        </kineticLaw>
      </reaction>
      <reaction id="re80" name="LampFree7merWT" metaid="re180" reversible="false">
        <annotation>          <rdf:RDF xmlns:rdf="http://www.w3.org/1999/02/22-rdf-syntax-ns#" xmlns:bqmodel="http://biomodels.net/model-qualifiers/" xmlns:vCard="http://www.w3.org/2001/vcard-rdf/3.0#" xmlns:dc="http://purl.org/dc/elements/1.1/" xmlns:dcterms="http://purl.org/dc/terms/" xmlns:bqbiol="http://biomodels.net/biology-qualifiers/">
            <rdf:Description rdf:about="#re180">
              <bqbiol:isVersionOf>
                <rdf:Bag>
                  <rdf:li rdf:resource="urn:miriam:go:GO:0032984"/>
                </rdf:Bag>
              </bqbiol:isVersionOf>
            </rdf:Description>
          </rdf:RDF>
        </annotation>
              <listOfReactants>
          <speciesReference species="s499" metaid="CDMT00373" stoichiometry="1"/>
        </listOfReactants>
        <listOfProducts>
          <speciesReference species="s31" metaid="CDMT00374" stoichiometry="1"/>
          <speciesReference species="s51" metaid="CDMT00375" stoichiometry="1"/>
        </listOfProducts>
        <kineticLaw>
          <math xmlns="http://www.w3.org/1998/Math/MathML">          
            <apply>
              <ci> function_79 </ci>
              <ci> c3 </ci>
              <ci> k_LampFreeWTasyn </ci>
              <ci> s499 </ci>
            </apply>
          </math>
        </kineticLaw>
      </reaction>
      <reaction id="re81" name="LampFree8merWT" metaid="re182" reversible="false">
        <annotation>          <rdf:RDF xmlns:rdf="http://www.w3.org/1999/02/22-rdf-syntax-ns#" xmlns:bqmodel="http://biomodels.net/model-qualifiers/" xmlns:vCard="http://www.w3.org/2001/vcard-rdf/3.0#" xmlns:dc="http://purl.org/dc/elements/1.1/" xmlns:dcterms="http://purl.org/dc/terms/" xmlns:bqbiol="http://biomodels.net/biology-qualifiers/">
            <rdf:Description rdf:about="#re182">
              <bqbiol:isVersionOf>
                <rdf:Bag>
                  <rdf:li rdf:resource="urn:miriam:go:GO:0032984"/>
                </rdf:Bag>
              </bqbiol:isVersionOf>
            </rdf:Description>
          </rdf:RDF>
        </annotation>
              <listOfReactants>
          <speciesReference species="s500" metaid="CDMT00378" stoichiometry="1"/>
        </listOfReactants>
        <listOfProducts>
          <speciesReference species="s30" metaid="CDMT00379" stoichiometry="1"/>
          <speciesReference species="s51" metaid="CDMT00380" stoichiometry="1"/>
        </listOfProducts>
        <kineticLaw>
          <math xmlns="http://www.w3.org/1998/Math/MathML">          
            <apply>
              <ci> function_80 </ci>
              <ci> c3 </ci>
              <ci> k_LampFreeWTasyn </ci>
              <ci> s500 </ci>
            </apply>
          </math>
        </kineticLaw>
      </reaction>
      <reaction id="re82" name="WTasyn8merBindOnLamp" metaid="re181" reversible="false">
        <annotation>          <rdf:RDF xmlns:rdf="http://www.w3.org/1999/02/22-rdf-syntax-ns#" xmlns:bqmodel="http://biomodels.net/model-qualifiers/" xmlns:vCard="http://www.w3.org/2001/vcard-rdf/3.0#" xmlns:dc="http://purl.org/dc/elements/1.1/" xmlns:dcterms="http://purl.org/dc/terms/" xmlns:bqbiol="http://biomodels.net/biology-qualifiers/">
            <rdf:Description rdf:about="#re181">
              <bqbiol:isVersionOf>
                <rdf:Bag>
                  <rdf:li rdf:resource="urn:miriam:go:GO:0005102"/>
                </rdf:Bag>
              </bqbiol:isVersionOf>
            </rdf:Description>
          </rdf:RDF>
        </annotation>
              <listOfReactants>
          <speciesReference species="s500" metaid="CDMT00383" stoichiometry="1"/>
          <speciesReference species="s30" metaid="CDMT00384" stoichiometry="1"/>
        </listOfReactants>
        <listOfProducts>
          <speciesReference species="s51" metaid="CDMT00385" stoichiometry="1"/>
        </listOfProducts>
        <kineticLaw>
          <math xmlns="http://www.w3.org/1998/Math/MathML">          
            <apply>
              <ci> function_81 </ci>
              <ci> c1 </ci>
              <ci> c3 </ci>
              <ci> k_WTOligBindOnLamp </ci>
              <ci> s30 </ci>
              <ci> s500 </ci>
            </apply>
          </math>
        </kineticLaw>
      </reaction>
      <reaction id="re83" name="WTasyn3merBindOnLamp" metaid="re170" reversible="false">
        <annotation>          <rdf:RDF xmlns:rdf="http://www.w3.org/1999/02/22-rdf-syntax-ns#" xmlns:bqmodel="http://biomodels.net/model-qualifiers/" xmlns:vCard="http://www.w3.org/2001/vcard-rdf/3.0#" xmlns:dc="http://purl.org/dc/elements/1.1/" xmlns:dcterms="http://purl.org/dc/terms/" xmlns:bqbiol="http://biomodels.net/biology-qualifiers/">
            <rdf:Description rdf:about="#re170">
              <bqbiol:isVersionOf>
                <rdf:Bag>
                  <rdf:li rdf:resource="urn:miriam:go:GO:0005102"/>
                </rdf:Bag>
              </bqbiol:isVersionOf>
            </rdf:Description>
          </rdf:RDF>
        </annotation>
              <listOfReactants>
          <speciesReference species="s51" metaid="CDMT00388" stoichiometry="1"/>
          <speciesReference species="s20" metaid="CDMT00389" stoichiometry="1"/>
        </listOfReactants>
        <listOfProducts>
          <speciesReference species="s494" metaid="CDMT00390" stoichiometry="1"/>
        </listOfProducts>
        <kineticLaw>
          <math xmlns="http://www.w3.org/1998/Math/MathML">          
            <apply>
              <ci> function_82 </ci>
              <ci> c1 </ci>
              <ci> c3 </ci>
              <ci> k_WTOligBindOnLamp </ci>
              <ci> s20 </ci>
              <ci> s51 </ci>
            </apply>
          </math>
        </kineticLaw>
      </reaction>
      <reaction id="re84" name="WTasyn4merBindOnLamp" metaid="re172" reversible="false">
        <annotation>          <rdf:RDF xmlns:rdf="http://www.w3.org/1999/02/22-rdf-syntax-ns#" xmlns:bqmodel="http://biomodels.net/model-qualifiers/" xmlns:vCard="http://www.w3.org/2001/vcard-rdf/3.0#" xmlns:dc="http://purl.org/dc/elements/1.1/" xmlns:dcterms="http://purl.org/dc/terms/" xmlns:bqbiol="http://biomodels.net/biology-qualifiers/">
            <rdf:Description rdf:about="#re172">
              <bqbiol:isVersionOf>
                <rdf:Bag>
                  <rdf:li rdf:resource="urn:miriam:go:GO:0005102"/>
                </rdf:Bag>
              </bqbiol:isVersionOf>
            </rdf:Description>
          </rdf:RDF>
        </annotation>
              <listOfReactants>
          <speciesReference species="s51" metaid="CDMT00393" stoichiometry="1"/>
          <speciesReference species="s24" metaid="CDMT00394" stoichiometry="1"/>
        </listOfReactants>
        <listOfProducts>
          <speciesReference species="s495" metaid="CDMT00395" stoichiometry="1"/>
        </listOfProducts>
        <kineticLaw>
          <math xmlns="http://www.w3.org/1998/Math/MathML">          
            <apply>
              <ci> function_83 </ci>
              <ci> c1 </ci>
              <ci> c3 </ci>
              <ci> k_WTOligBindOnLamp </ci>
              <ci> s24 </ci>
              <ci> s51 </ci>
            </apply>
          </math>
        </kineticLaw>
      </reaction>
      <reaction id="re85" name="WTasyn6merBindOnLamp" metaid="re176" reversible="false">
        <annotation>          <rdf:RDF xmlns:rdf="http://www.w3.org/1999/02/22-rdf-syntax-ns#" xmlns:bqmodel="http://biomodels.net/model-qualifiers/" xmlns:vCard="http://www.w3.org/2001/vcard-rdf/3.0#" xmlns:dc="http://purl.org/dc/elements/1.1/" xmlns:dcterms="http://purl.org/dc/terms/" xmlns:bqbiol="http://biomodels.net/biology-qualifiers/">
            <rdf:Description rdf:about="#re176">
              <bqbiol:isVersionOf>
                <rdf:Bag>
                  <rdf:li rdf:resource="urn:miriam:go:GO:0005102"/>
                </rdf:Bag>
              </bqbiol:isVersionOf>
            </rdf:Description>
          </rdf:RDF>
        </annotation>
              <listOfReactants>
          <speciesReference species="s51" metaid="CDMT00398" stoichiometry="1"/>
          <speciesReference species="s32" metaid="CDMT00399" stoichiometry="1"/>
        </listOfReactants>
        <listOfProducts>
          <speciesReference species="s498" metaid="CDMT00400" stoichiometry="1"/>
        </listOfProducts>
        <kineticLaw>
          <math xmlns="http://www.w3.org/1998/Math/MathML">          
            <apply>
              <ci> function_84 </ci>
              <ci> c1 </ci>
              <ci> c3 </ci>
              <ci> k_WTOligBindOnLamp </ci>
              <ci> s32 </ci>
              <ci> s51 </ci>
            </apply>
          </math>
        </kineticLaw>
      </reaction>
      <reaction id="re86" name="DopModWTasynCMAInhibition" metaid="CDMT00404" reversible="false">
        <annotation>          <rdf:RDF xmlns:rdf="http://www.w3.org/1999/02/22-rdf-syntax-ns#" xmlns:bqmodel="http://biomodels.net/model-qualifiers/" xmlns:vCard="http://www.w3.org/2001/vcard-rdf/3.0#" xmlns:dc="http://purl.org/dc/elements/1.1/" xmlns:dcterms="http://purl.org/dc/terms/" xmlns:bqbiol="http://biomodels.net/biology-qualifiers/">
            <rdf:Description rdf:about="#CDMT00404">
              <bqbiol:isVersionOf>
                <rdf:Bag>
                  <rdf:li rdf:resource="urn:miriam:go:GO:0005102"/>
                </rdf:Bag>
              </bqbiol:isVersionOf>
            </rdf:Description>
          </rdf:RDF>
        </annotation>
              <listOfReactants>
          <speciesReference species="s51" metaid="CDMT00403" stoichiometry="1"/>
          <speciesReference species="s7" metaid="CDMT00405" stoichiometry="1"/>
        </listOfReactants>
        <listOfProducts>
          <speciesReference species="s536" metaid="CDMT00406" stoichiometry="1"/>
        </listOfProducts>
        <kineticLaw>
          <math xmlns="http://www.w3.org/1998/Math/MathML">          
            <apply>
              <ci> function_85 </ci>
              <ci> c1 </ci>
              <ci> c3 </ci>
              <ci> k_DopModWTasynLampBind </ci>
              <ci> s51 </ci>
              <ci> s7 </ci>
            </apply>
          </math>
        </kineticLaw>
      </reaction>
      <reaction id="re87" name="M/autophagyDopModWTasyn4Degr" metaid="re204" reversible="false">
        <annotation>          <rdf:RDF xmlns:rdf="http://www.w3.org/1999/02/22-rdf-syntax-ns#" xmlns:bqmodel="http://biomodels.net/model-qualifiers/" xmlns:vCard="http://www.w3.org/2001/vcard-rdf/3.0#" xmlns:dc="http://purl.org/dc/elements/1.1/" xmlns:dcterms="http://purl.org/dc/terms/" xmlns:bqbiol="http://biomodels.net/biology-qualifiers/">
            <rdf:Description rdf:about="#re204">
              <bqbiol:isVersionOf>
                <rdf:Bag>
                  <rdf:li rdf:resource="urn:miriam:go:GO:0016236"/>
                </rdf:Bag>
              </bqbiol:isVersionOf>
            </rdf:Description>
          </rdf:RDF>
        </annotation>
              <listOfReactants>
          <speciesReference species="s530" metaid="CDMT00409" stoichiometry="1"/>
        </listOfReactants>
        <listOfProducts>
          <speciesReference species="s447" metaid="CDMT00410" stoichiometry="1"/>
        </listOfProducts>
        <kineticLaw>
          <math xmlns="http://www.w3.org/1998/Math/MathML">          
            <apply>
              <times/>
              <ci> c2 </ci>
              <apply>
                <ci> function_86 </ci>
                <ci> c2 </ci>
                <ci> k_M_autophagyDegr </ci>
                <ci> s530 </ci>
              </apply>
            </apply>
          </math>
        </kineticLaw>
      </reaction>
      <reaction id="re88" name="M/autophagyDopModWTasyn3Degr" metaid="re203" reversible="false">
        <annotation>          <rdf:RDF xmlns:rdf="http://www.w3.org/1999/02/22-rdf-syntax-ns#" xmlns:bqmodel="http://biomodels.net/model-qualifiers/" xmlns:vCard="http://www.w3.org/2001/vcard-rdf/3.0#" xmlns:dc="http://purl.org/dc/elements/1.1/" xmlns:dcterms="http://purl.org/dc/terms/" xmlns:bqbiol="http://biomodels.net/biology-qualifiers/">
            <rdf:Description rdf:about="#re203">
              <bqbiol:isVersionOf>
                <rdf:Bag>
                  <rdf:li rdf:resource="urn:miriam:go:GO:0016236"/>
                </rdf:Bag>
              </bqbiol:isVersionOf>
            </rdf:Description>
          </rdf:RDF>
        </annotation>
              <listOfReactants>
          <speciesReference species="s531" metaid="CDMT00413" stoichiometry="1"/>
        </listOfReactants>
        <listOfProducts>
          <speciesReference species="s446" metaid="CDMT00414" stoichiometry="1"/>
        </listOfProducts>
        <kineticLaw>
          <math xmlns="http://www.w3.org/1998/Math/MathML">          
            <apply>
              <times/>
              <ci> c2 </ci>
              <apply>
                <ci> function_87 </ci>
                <ci> c2 </ci>
                <ci> k_M_autophagyDegr </ci>
                <ci> s531 </ci>
              </apply>
            </apply>
          </math>
        </kineticLaw>
      </reaction>
      <reaction id="re89" name="M/autophagyDopModWTasyn2Degr" metaid="re202" reversible="false">
        <annotation>          <rdf:RDF xmlns:rdf="http://www.w3.org/1999/02/22-rdf-syntax-ns#" xmlns:bqmodel="http://biomodels.net/model-qualifiers/" xmlns:vCard="http://www.w3.org/2001/vcard-rdf/3.0#" xmlns:dc="http://purl.org/dc/elements/1.1/" xmlns:dcterms="http://purl.org/dc/terms/" xmlns:bqbiol="http://biomodels.net/biology-qualifiers/">
            <rdf:Description rdf:about="#re202">
              <bqbiol:isVersionOf>
                <rdf:Bag>
                  <rdf:li rdf:resource="urn:miriam:go:GO:0016236"/>
                </rdf:Bag>
              </bqbiol:isVersionOf>
            </rdf:Description>
          </rdf:RDF>
        </annotation>
              <listOfReactants>
          <speciesReference species="s527" metaid="CDMT00417" stoichiometry="1"/>
        </listOfReactants>
        <listOfProducts>
          <speciesReference species="s445" metaid="CDMT00418" stoichiometry="1"/>
        </listOfProducts>
        <kineticLaw>
          <math xmlns="http://www.w3.org/1998/Math/MathML">          
            <apply>
              <times/>
              <ci> c2 </ci>
              <apply>
                <ci> function_88 </ci>
                <ci> c2 </ci>
                <ci> k_M_autophagyDegr </ci>
                <ci> s527 </ci>
              </apply>
            </apply>
          </math>
        </kineticLaw>
      </reaction>
      <reaction id="re90" name="M/autophagyDopModWTasyn5Degr" metaid="re205" reversible="false">
        <annotation>          <rdf:RDF xmlns:rdf="http://www.w3.org/1999/02/22-rdf-syntax-ns#" xmlns:bqmodel="http://biomodels.net/model-qualifiers/" xmlns:vCard="http://www.w3.org/2001/vcard-rdf/3.0#" xmlns:dc="http://purl.org/dc/elements/1.1/" xmlns:dcterms="http://purl.org/dc/terms/" xmlns:bqbiol="http://biomodels.net/biology-qualifiers/">
            <rdf:Description rdf:about="#re205">
              <bqbiol:isVersionOf>
                <rdf:Bag>
                  <rdf:li rdf:resource="urn:miriam:go:GO:0016236"/>
                </rdf:Bag>
              </bqbiol:isVersionOf>
            </rdf:Description>
          </rdf:RDF>
        </annotation>
              <listOfReactants>
          <speciesReference species="s529" metaid="CDMT00421" stoichiometry="1"/>
        </listOfReactants>
        <listOfProducts>
          <speciesReference species="s448" metaid="CDMT00422" stoichiometry="1"/>
        </listOfProducts>
        <kineticLaw>
          <math xmlns="http://www.w3.org/1998/Math/MathML">          
            <apply>
              <times/>
              <ci> c2 </ci>
              <apply>
                <ci> function_89 </ci>
                <ci> c2 </ci>
                <ci> k_M_autophagyDegr </ci>
                <ci> s529 </ci>
              </apply>
            </apply>
          </math>
        </kineticLaw>
      </reaction>
      <reaction id="re91" name="M/autophagyDopModWTasyn6Degr" metaid="re206" reversible="false">
        <annotation>          <rdf:RDF xmlns:rdf="http://www.w3.org/1999/02/22-rdf-syntax-ns#" xmlns:bqmodel="http://biomodels.net/model-qualifiers/" xmlns:vCard="http://www.w3.org/2001/vcard-rdf/3.0#" xmlns:dc="http://purl.org/dc/elements/1.1/" xmlns:dcterms="http://purl.org/dc/terms/" xmlns:bqbiol="http://biomodels.net/biology-qualifiers/">
            <rdf:Description rdf:about="#re206">
              <bqbiol:isVersionOf>
                <rdf:Bag>
                  <rdf:li rdf:resource="urn:miriam:go:GO:0016236"/>
                </rdf:Bag>
              </bqbiol:isVersionOf>
            </rdf:Description>
          </rdf:RDF>
        </annotation>
              <listOfReactants>
          <speciesReference species="s528" metaid="CDMT00423" stoichiometry="1"/>
        </listOfReactants>
        <listOfProducts>
          <speciesReference species="s524" metaid="CDMT00426" stoichiometry="1"/>
        </listOfProducts>
        <kineticLaw>
          <math xmlns="http://www.w3.org/1998/Math/MathML">          
            <apply>
              <times/>
              <ci> c2 </ci>
              <apply>
                <ci> function_90 </ci>
                <ci> c2 </ci>
                <ci> k_M_autophagyDegr </ci>
                <ci> s528 </ci>
              </apply>
            </apply>
          </math>
        </kineticLaw>
      </reaction>
      <reaction id="re92" name="M/autophagyDopModWTasyn7Degr" metaid="re207" reversible="false">
        <annotation>          <rdf:RDF xmlns:rdf="http://www.w3.org/1999/02/22-rdf-syntax-ns#" xmlns:bqmodel="http://biomodels.net/model-qualifiers/" xmlns:vCard="http://www.w3.org/2001/vcard-rdf/3.0#" xmlns:dc="http://purl.org/dc/elements/1.1/" xmlns:dcterms="http://purl.org/dc/terms/" xmlns:bqbiol="http://biomodels.net/biology-qualifiers/">
            <rdf:Description rdf:about="#re207">
              <bqbiol:isVersionOf>
                <rdf:Bag>
                  <rdf:li rdf:resource="urn:miriam:go:GO:0016236"/>
                </rdf:Bag>
              </bqbiol:isVersionOf>
            </rdf:Description>
          </rdf:RDF>
        </annotation>
              <listOfReactants>
          <speciesReference species="s526" metaid="CDMT00427" stoichiometry="1"/>
        </listOfReactants>
        <listOfProducts>
          <speciesReference species="s524" metaid="CDMT00428" stoichiometry="1"/>
        </listOfProducts>
        <kineticLaw>
          <math xmlns="http://www.w3.org/1998/Math/MathML">          
            <apply>
              <times/>
              <ci> c2 </ci>
              <apply>
                <ci> function_91 </ci>
                <ci> c2 </ci>
                <ci> k_M_autophagyDegr </ci>
                <ci> s526 </ci>
              </apply>
            </apply>
          </math>
        </kineticLaw>
      </reaction>
      <reaction id="re93" name="M/autophagyDopModWTasyn8Degr" metaid="re208" reversible="false">
        <annotation>          <rdf:RDF xmlns:rdf="http://www.w3.org/1999/02/22-rdf-syntax-ns#" xmlns:bqmodel="http://biomodels.net/model-qualifiers/" xmlns:vCard="http://www.w3.org/2001/vcard-rdf/3.0#" xmlns:dc="http://purl.org/dc/elements/1.1/" xmlns:dcterms="http://purl.org/dc/terms/" xmlns:bqbiol="http://biomodels.net/biology-qualifiers/">
            <rdf:Description rdf:about="#re208">
              <bqbiol:isVersionOf>
                <rdf:Bag>
                  <rdf:li rdf:resource="urn:miriam:go:GO:0016236"/>
                </rdf:Bag>
              </bqbiol:isVersionOf>
            </rdf:Description>
          </rdf:RDF>
        </annotation>
              <listOfReactants>
          <speciesReference species="s525" metaid="CDMT00431" stoichiometry="1"/>
        </listOfReactants>
        <listOfProducts>
          <speciesReference species="s451" metaid="CDMT00432" stoichiometry="1"/>
        </listOfProducts>
        <kineticLaw>
          <math xmlns="http://www.w3.org/1998/Math/MathML">          
            <apply>
              <times/>
              <ci> c2 </ci>
              <apply>
                <ci> function_92 </ci>
                <ci> c2 </ci>
                <ci> k_M_autophagyDegr </ci>
                <ci> s525 </ci>
              </apply>
            </apply>
          </math>
        </kineticLaw>
      </reaction>
      <reaction id="re94" name="WTasyn2merFormOnLamp" metaid="re209" reversible="false">
        <annotation>          <rdf:RDF xmlns:rdf="http://www.w3.org/1999/02/22-rdf-syntax-ns#" xmlns:bqmodel="http://biomodels.net/model-qualifiers/" xmlns:vCard="http://www.w3.org/2001/vcard-rdf/3.0#" xmlns:dc="http://purl.org/dc/elements/1.1/" xmlns:dcterms="http://purl.org/dc/terms/" xmlns:bqbiol="http://biomodels.net/biology-qualifiers/">
            <rdf:Description rdf:about="#re209">
              <bqbiol:isVersionOf>
                <rdf:Bag>
                  <rdf:li rdf:resource="urn:miriam:go:GO:0016236"/>
                </rdf:Bag>
              </bqbiol:isVersionOf>
            </rdf:Description>
          </rdf:RDF>
        </annotation>
              <listOfReactants>
          <speciesReference species="s17" metaid="CDMT00433" stoichiometry="1"/>
          <speciesReference species="s78" metaid="CDMT00436" stoichiometry="1"/>
        </listOfReactants>
        <listOfProducts>
          <speciesReference species="s85" metaid="CDMT00437" stoichiometry="1"/>
        </listOfProducts>
        <kineticLaw>
          <math xmlns="http://www.w3.org/1998/Math/MathML">          
            <apply>
              <ci> function_93 </ci>
              <ci> c1 </ci>
              <ci> c3 </ci>
              <ci> k_2merForm </ci>
              <ci> s17 </ci>
              <ci> s78 </ci>
            </apply>
          </math>
        </kineticLaw>
      </reaction>
      <reaction id="re95" name="WTasyn3merFormOnLamp" metaid="re210" reversible="false">
        <annotation>          <rdf:RDF xmlns:rdf="http://www.w3.org/1999/02/22-rdf-syntax-ns#" xmlns:bqmodel="http://biomodels.net/model-qualifiers/" xmlns:vCard="http://www.w3.org/2001/vcard-rdf/3.0#" xmlns:dc="http://purl.org/dc/elements/1.1/" xmlns:dcterms="http://purl.org/dc/terms/" xmlns:bqbiol="http://biomodels.net/biology-qualifiers/">
            <rdf:Description rdf:about="#re210">
              <bqbiol:isVersionOf>
                <rdf:Bag>
                  <rdf:li rdf:resource="urn:miriam:go:GO:0016236"/>
                </rdf:Bag>
              </bqbiol:isVersionOf>
            </rdf:Description>
          </rdf:RDF>
        </annotation>
              <listOfReactants>
          <speciesReference species="s17" metaid="CDMT00438" stoichiometry="1"/>
          <speciesReference species="s85" metaid="CDMT00442" stoichiometry="1"/>
        </listOfReactants>
        <listOfProducts>
          <speciesReference species="s494" metaid="CDMT00443" stoichiometry="1"/>
        </listOfProducts>
        <kineticLaw>
          <math xmlns="http://www.w3.org/1998/Math/MathML">          
            <apply>
              <ci> function_94 </ci>
              <ci> c1 </ci>
              <ci> c3 </ci>
              <ci> k_OligomerForm </ci>
              <ci> s17 </ci>
              <ci> s85 </ci>
            </apply>
          </math>
        </kineticLaw>
      </reaction>
      <reaction id="re96" name="WTasyn4merFormOnLamp" metaid="re211" reversible="false">
        <annotation>          <rdf:RDF xmlns:rdf="http://www.w3.org/1999/02/22-rdf-syntax-ns#" xmlns:bqmodel="http://biomodels.net/model-qualifiers/" xmlns:vCard="http://www.w3.org/2001/vcard-rdf/3.0#" xmlns:dc="http://purl.org/dc/elements/1.1/" xmlns:dcterms="http://purl.org/dc/terms/" xmlns:bqbiol="http://biomodels.net/biology-qualifiers/">
            <rdf:Description rdf:about="#re211">
              <bqbiol:isVersionOf>
                <rdf:Bag>
                  <rdf:li rdf:resource="urn:miriam:go:GO:0016236"/>
                </rdf:Bag>
              </bqbiol:isVersionOf>
            </rdf:Description>
          </rdf:RDF>
        </annotation>
              <listOfReactants>
          <speciesReference species="s17" metaid="CDMT00444" stoichiometry="1"/>
          <speciesReference species="s494" metaid="CDMT00446" stoichiometry="1"/>
        </listOfReactants>
        <listOfProducts>
          <speciesReference species="s495" metaid="CDMT00447" stoichiometry="1"/>
        </listOfProducts>
        <kineticLaw>
          <math xmlns="http://www.w3.org/1998/Math/MathML">          
            <apply>
              <ci> function_95 </ci>
              <ci> c1 </ci>
              <ci> c3 </ci>
              <ci> k_OligomerForm </ci>
              <ci> s17 </ci>
              <ci> s494 </ci>
            </apply>
          </math>
        </kineticLaw>
      </reaction>
      <reaction id="re97" name="WTasyn5merFormOnLamp" metaid="re212" reversible="false">
        <annotation>          <rdf:RDF xmlns:rdf="http://www.w3.org/1999/02/22-rdf-syntax-ns#" xmlns:bqmodel="http://biomodels.net/model-qualifiers/" xmlns:vCard="http://www.w3.org/2001/vcard-rdf/3.0#" xmlns:dc="http://purl.org/dc/elements/1.1/" xmlns:dcterms="http://purl.org/dc/terms/" xmlns:bqbiol="http://biomodels.net/biology-qualifiers/">
            <rdf:Description rdf:about="#re212">
              <bqbiol:isVersionOf>
                <rdf:Bag>
                  <rdf:li rdf:resource="urn:miriam:go:GO:0016236"/>
                </rdf:Bag>
              </bqbiol:isVersionOf>
            </rdf:Description>
          </rdf:RDF>
        </annotation>
              <listOfReactants>
          <speciesReference species="s17" metaid="CDMT00448" stoichiometry="1"/>
          <speciesReference species="s495" metaid="CDMT00450" stoichiometry="1"/>
        </listOfReactants>
        <listOfProducts>
          <speciesReference species="s496" metaid="CDMT00451" stoichiometry="1"/>
        </listOfProducts>
        <kineticLaw>
          <math xmlns="http://www.w3.org/1998/Math/MathML">          
            <apply>
              <ci> function_96 </ci>
              <ci> c1 </ci>
              <ci> c3 </ci>
              <ci> k_OligomerForm </ci>
              <ci> s17 </ci>
              <ci> s495 </ci>
            </apply>
          </math>
        </kineticLaw>
      </reaction>
      <reaction id="re98" name="WTasyn6merFormOnLamp" metaid="re213" reversible="false">
        <annotation>          <rdf:RDF xmlns:rdf="http://www.w3.org/1999/02/22-rdf-syntax-ns#" xmlns:bqmodel="http://biomodels.net/model-qualifiers/" xmlns:vCard="http://www.w3.org/2001/vcard-rdf/3.0#" xmlns:dc="http://purl.org/dc/elements/1.1/" xmlns:dcterms="http://purl.org/dc/terms/" xmlns:bqbiol="http://biomodels.net/biology-qualifiers/">
            <rdf:Description rdf:about="#re213">
              <bqbiol:isVersionOf>
                <rdf:Bag>
                  <rdf:li rdf:resource="urn:miriam:go:GO:0016236"/>
                </rdf:Bag>
              </bqbiol:isVersionOf>
            </rdf:Description>
          </rdf:RDF>
        </annotation>
              <listOfReactants>
          <speciesReference species="s496" metaid="CDMT00452" stoichiometry="1"/>
          <speciesReference species="s17" metaid="CDMT00453" stoichiometry="1"/>
        </listOfReactants>
        <listOfProducts>
          <speciesReference species="s498" metaid="CDMT00454" stoichiometry="1"/>
        </listOfProducts>
        <kineticLaw>
          <math xmlns="http://www.w3.org/1998/Math/MathML">          
            <apply>
              <ci> function_97 </ci>
              <ci> c1 </ci>
              <ci> c3 </ci>
              <ci> k_OligomerForm </ci>
              <ci> s17 </ci>
              <ci> s496 </ci>
            </apply>
          </math>
        </kineticLaw>
      </reaction>
      <reaction id="re99" name="WTasyn7merFormOnLamp" metaid="re214" reversible="false">
        <annotation>          <rdf:RDF xmlns:rdf="http://www.w3.org/1999/02/22-rdf-syntax-ns#" xmlns:bqmodel="http://biomodels.net/model-qualifiers/" xmlns:vCard="http://www.w3.org/2001/vcard-rdf/3.0#" xmlns:dc="http://purl.org/dc/elements/1.1/" xmlns:dcterms="http://purl.org/dc/terms/" xmlns:bqbiol="http://biomodels.net/biology-qualifiers/">
            <rdf:Description rdf:about="#re214">
              <bqbiol:isVersionOf>
                <rdf:Bag>
                  <rdf:li rdf:resource="urn:miriam:go:GO:0016236"/>
                </rdf:Bag>
              </bqbiol:isVersionOf>
            </rdf:Description>
          </rdf:RDF>
        </annotation>
              <listOfReactants>
          <speciesReference species="s498" metaid="CDMT00455" stoichiometry="1"/>
          <speciesReference species="s17" metaid="CDMT00456" stoichiometry="1"/>
        </listOfReactants>
        <listOfProducts>
          <speciesReference species="s499" metaid="CDMT00457" stoichiometry="1"/>
        </listOfProducts>
        <kineticLaw>
          <math xmlns="http://www.w3.org/1998/Math/MathML">          
            <apply>
              <ci> function_98 </ci>
              <ci> c1 </ci>
              <ci> c3 </ci>
              <ci> k_OligomerForm </ci>
              <ci> s17 </ci>
              <ci> s498 </ci>
            </apply>
          </math>
        </kineticLaw>
      </reaction>
      <reaction id="re100" name="WTasyn8merFormOnLamp" metaid="re215" reversible="false">
        <annotation>          <rdf:RDF xmlns:rdf="http://www.w3.org/1999/02/22-rdf-syntax-ns#" xmlns:bqmodel="http://biomodels.net/model-qualifiers/" xmlns:vCard="http://www.w3.org/2001/vcard-rdf/3.0#" xmlns:dc="http://purl.org/dc/elements/1.1/" xmlns:dcterms="http://purl.org/dc/terms/" xmlns:bqbiol="http://biomodels.net/biology-qualifiers/">
            <rdf:Description rdf:about="#re215">
              <bqbiol:isVersionOf>
                <rdf:Bag>
                  <rdf:li rdf:resource="urn:miriam:go:GO:0016236"/>
                </rdf:Bag>
              </bqbiol:isVersionOf>
            </rdf:Description>
          </rdf:RDF>
        </annotation>
              <listOfReactants>
          <speciesReference species="s17" metaid="CDMT00458" stoichiometry="1"/>
          <speciesReference species="s499" metaid="CDMT00459" stoichiometry="1"/>
        </listOfReactants>
        <listOfProducts>
          <speciesReference species="s500" metaid="CDMT00460" stoichiometry="1"/>
        </listOfProducts>
        <kineticLaw>
          <math xmlns="http://www.w3.org/1998/Math/MathML">          
            <apply>
              <ci> function_99 </ci>
              <ci> c1 </ci>
              <ci> c3 </ci>
              <ci> k_OligomerForm </ci>
              <ci> s17 </ci>
              <ci> s499 </ci>
            </apply>
          </math>
        </kineticLaw>
      </reaction>
      <reaction id="re101" name="WTasyn9merFormOnLamp" metaid="re216" reversible="false">
        <annotation>          <rdf:RDF xmlns:rdf="http://www.w3.org/1999/02/22-rdf-syntax-ns#" xmlns:bqmodel="http://biomodels.net/model-qualifiers/" xmlns:vCard="http://www.w3.org/2001/vcard-rdf/3.0#" xmlns:dc="http://purl.org/dc/elements/1.1/" xmlns:dcterms="http://purl.org/dc/terms/" xmlns:bqbiol="http://biomodels.net/biology-qualifiers/">
            <rdf:Description rdf:about="#re216">
              <bqbiol:isVersionOf>
                <rdf:Bag>
                  <rdf:li rdf:resource="urn:miriam:go:GO:0016236"/>
                </rdf:Bag>
              </bqbiol:isVersionOf>
            </rdf:Description>
          </rdf:RDF>
        </annotation>
              <listOfReactants>
          <speciesReference species="s17" metaid="CDMT00461" stoichiometry="1"/>
          <speciesReference species="s500" metaid="CDMT00462" stoichiometry="1"/>
        </listOfReactants>
        <listOfProducts>
          <speciesReference species="s501" metaid="CDMT00463" stoichiometry="1"/>
        </listOfProducts>
        <kineticLaw>
          <math xmlns="http://www.w3.org/1998/Math/MathML">          
            <apply>
              <ci> function_100 </ci>
              <ci> c1 </ci>
              <ci> c3 </ci>
              <ci> k_OligomerForm </ci>
              <ci> s17 </ci>
              <ci> s500 </ci>
            </apply>
          </math>
        </kineticLaw>
      </reaction>
      <reaction id="re102" name="ProtFree3merWT" metaid="re217" reversible="false">
        <annotation>          <rdf:RDF xmlns:rdf="http://www.w3.org/1999/02/22-rdf-syntax-ns#" xmlns:bqmodel="http://biomodels.net/model-qualifiers/" xmlns:vCard="http://www.w3.org/2001/vcard-rdf/3.0#" xmlns:dc="http://purl.org/dc/elements/1.1/" xmlns:dcterms="http://purl.org/dc/terms/" xmlns:bqbiol="http://biomodels.net/biology-qualifiers/">
            <rdf:Description rdf:about="#re217">
              <bqbiol:isVersionOf>
                <rdf:Bag>
                  <rdf:li rdf:resource="urn:miriam:go:GO:0010498"/>
                </rdf:Bag>
              </bqbiol:isVersionOf>
            </rdf:Description>
          </rdf:RDF>
        </annotation>
              <listOfReactants>
          <speciesReference species="s381" metaid="CDMT00464" stoichiometry="1"/>
        </listOfReactants>
        <listOfProducts>
          <speciesReference species="s35" metaid="CDMT00465" stoichiometry="1"/>
        </listOfProducts>
        <kineticLaw>
          <math xmlns="http://www.w3.org/1998/Math/MathML">          
            <apply>
              <times/>
              <ci> c1 </ci>
              <apply>
                <ci> function_101 </ci>
                <ci> c1 </ci>
                <ci> k_ProtOligDegr </ci>
                <ci> s381 </ci>
              </apply>
            </apply>
          </math>
        </kineticLaw>
      </reaction>
      <reaction id="re103" name="ProtFree4merWT" metaid="re219" reversible="false">
        <annotation>          <rdf:RDF xmlns:rdf="http://www.w3.org/1999/02/22-rdf-syntax-ns#" xmlns:bqmodel="http://biomodels.net/model-qualifiers/" xmlns:vCard="http://www.w3.org/2001/vcard-rdf/3.0#" xmlns:dc="http://purl.org/dc/elements/1.1/" xmlns:dcterms="http://purl.org/dc/terms/" xmlns:bqbiol="http://biomodels.net/biology-qualifiers/">
            <rdf:Description rdf:about="#re219">
              <bqbiol:isVersionOf>
                <rdf:Bag>
                  <rdf:li rdf:resource="urn:miriam:go:GO:0010498"/>
                </rdf:Bag>
              </bqbiol:isVersionOf>
            </rdf:Description>
          </rdf:RDF>
        </annotation>
              <listOfReactants>
          <speciesReference species="s383" metaid="CDMT00466" stoichiometry="1"/>
        </listOfReactants>
        <listOfProducts>
          <speciesReference species="s35" metaid="CDMT00467" stoichiometry="1"/>
        </listOfProducts>
        <kineticLaw>
          <math xmlns="http://www.w3.org/1998/Math/MathML">          
            <apply>
              <times/>
              <ci> c1 </ci>
              <apply>
                <ci> function_102 </ci>
                <ci> c1 </ci>
                <ci> k_ProtOligDegr </ci>
                <ci> s383 </ci>
              </apply>
            </apply>
          </math>
        </kineticLaw>
      </reaction>
      <reaction id="re104" name="ProtFree5merWT" metaid="re220" reversible="false">
        <annotation>          <rdf:RDF xmlns:rdf="http://www.w3.org/1999/02/22-rdf-syntax-ns#" xmlns:bqmodel="http://biomodels.net/model-qualifiers/" xmlns:vCard="http://www.w3.org/2001/vcard-rdf/3.0#" xmlns:dc="http://purl.org/dc/elements/1.1/" xmlns:dcterms="http://purl.org/dc/terms/" xmlns:bqbiol="http://biomodels.net/biology-qualifiers/">
            <rdf:Description rdf:about="#re220">
              <bqbiol:isVersionOf>
                <rdf:Bag>
                  <rdf:li rdf:resource="urn:miriam:go:GO:0010498"/>
                </rdf:Bag>
              </bqbiol:isVersionOf>
            </rdf:Description>
          </rdf:RDF>
        </annotation>
              <listOfReactants>
          <speciesReference species="s385" metaid="CDMT00468" stoichiometry="1"/>
        </listOfReactants>
        <listOfProducts>
          <speciesReference species="s35" metaid="CDMT00469" stoichiometry="1"/>
        </listOfProducts>
        <kineticLaw>
          <math xmlns="http://www.w3.org/1998/Math/MathML">          
            <apply>
              <times/>
              <ci> c1 </ci>
              <apply>
                <ci> function_103 </ci>
                <ci> c1 </ci>
                <ci> k_ProtOligDegr </ci>
                <ci> s385 </ci>
              </apply>
            </apply>
          </math>
        </kineticLaw>
      </reaction>
      <reaction id="re105" name="ProtFree6merWT" metaid="re221" reversible="false">
        <annotation>          <rdf:RDF xmlns:rdf="http://www.w3.org/1999/02/22-rdf-syntax-ns#" xmlns:bqmodel="http://biomodels.net/model-qualifiers/" xmlns:vCard="http://www.w3.org/2001/vcard-rdf/3.0#" xmlns:dc="http://purl.org/dc/elements/1.1/" xmlns:dcterms="http://purl.org/dc/terms/" xmlns:bqbiol="http://biomodels.net/biology-qualifiers/">
            <rdf:Description rdf:about="#re221">
              <bqbiol:isVersionOf>
                <rdf:Bag>
                  <rdf:li rdf:resource="urn:miriam:go:GO:0010498"/>
                </rdf:Bag>
              </bqbiol:isVersionOf>
            </rdf:Description>
          </rdf:RDF>
        </annotation>
              <listOfReactants>
          <speciesReference species="s387" metaid="CDMT00470" stoichiometry="1"/>
        </listOfReactants>
        <listOfProducts>
          <speciesReference species="s35" metaid="CDMT00471" stoichiometry="1"/>
        </listOfProducts>
        <kineticLaw>
          <math xmlns="http://www.w3.org/1998/Math/MathML">          
            <apply>
              <times/>
              <ci> c1 </ci>
              <apply>
                <ci> function_104 </ci>
                <ci> c1 </ci>
                <ci> k_ProtOligDegr </ci>
                <ci> s387 </ci>
              </apply>
            </apply>
          </math>
        </kineticLaw>
      </reaction>
      <reaction id="re106" name="ProtFree7merWT" metaid="re222" reversible="false">
        <annotation>          <rdf:RDF xmlns:rdf="http://www.w3.org/1999/02/22-rdf-syntax-ns#" xmlns:bqmodel="http://biomodels.net/model-qualifiers/" xmlns:vCard="http://www.w3.org/2001/vcard-rdf/3.0#" xmlns:dc="http://purl.org/dc/elements/1.1/" xmlns:dcterms="http://purl.org/dc/terms/" xmlns:bqbiol="http://biomodels.net/biology-qualifiers/">
            <rdf:Description rdf:about="#re222">
              <bqbiol:isVersionOf>
                <rdf:Bag>
                  <rdf:li rdf:resource="urn:miriam:go:GO:0010498"/>
                </rdf:Bag>
              </bqbiol:isVersionOf>
            </rdf:Description>
          </rdf:RDF>
        </annotation>
              <listOfReactants>
          <speciesReference species="s389" metaid="CDMT00472" stoichiometry="1"/>
        </listOfReactants>
        <listOfProducts>
          <speciesReference species="s35" metaid="CDMT00473" stoichiometry="1"/>
        </listOfProducts>
        <kineticLaw>
          <math xmlns="http://www.w3.org/1998/Math/MathML">          
            <apply>
              <times/>
              <ci> c1 </ci>
              <apply>
                <ci> function_105 </ci>
                <ci> c1 </ci>
                <ci> k_ProtOligDegr </ci>
                <ci> s389 </ci>
              </apply>
            </apply>
          </math>
        </kineticLaw>
      </reaction>
      <reaction id="re107" name="ProtFree8merWT" metaid="re223" reversible="false">
        <annotation>          <rdf:RDF xmlns:rdf="http://www.w3.org/1999/02/22-rdf-syntax-ns#" xmlns:bqmodel="http://biomodels.net/model-qualifiers/" xmlns:vCard="http://www.w3.org/2001/vcard-rdf/3.0#" xmlns:dc="http://purl.org/dc/elements/1.1/" xmlns:dcterms="http://purl.org/dc/terms/" xmlns:bqbiol="http://biomodels.net/biology-qualifiers/">
            <rdf:Description rdf:about="#re223">
              <bqbiol:isVersionOf>
                <rdf:Bag>
                  <rdf:li rdf:resource="urn:miriam:go:GO:0010498"/>
                </rdf:Bag>
              </bqbiol:isVersionOf>
            </rdf:Description>
          </rdf:RDF>
        </annotation>
              <listOfReactants>
          <speciesReference species="s391" metaid="CDMT00474" stoichiometry="1"/>
        </listOfReactants>
        <listOfProducts>
          <speciesReference species="s35" metaid="CDMT00475" stoichiometry="1"/>
        </listOfProducts>
        <kineticLaw>
          <math xmlns="http://www.w3.org/1998/Math/MathML">          
            <apply>
              <times/>
              <ci> c1 </ci>
              <apply>
                <ci> function_106 </ci>
                <ci> c1 </ci>
                <ci> k_ProtOligDegr </ci>
                <ci> s391 </ci>
              </apply>
            </apply>
          </math>
        </kineticLaw>
      </reaction>
      <reaction id="re108" name="ProtFree9merWT" metaid="re224" reversible="false">
        <annotation>          <rdf:RDF xmlns:rdf="http://www.w3.org/1999/02/22-rdf-syntax-ns#" xmlns:bqmodel="http://biomodels.net/model-qualifiers/" xmlns:vCard="http://www.w3.org/2001/vcard-rdf/3.0#" xmlns:dc="http://purl.org/dc/elements/1.1/" xmlns:dcterms="http://purl.org/dc/terms/" xmlns:bqbiol="http://biomodels.net/biology-qualifiers/">
            <rdf:Description rdf:about="#re224">
              <bqbiol:isVersionOf>
                <rdf:Bag>
                  <rdf:li rdf:resource="urn:miriam:go:GO:0010498"/>
                </rdf:Bag>
              </bqbiol:isVersionOf>
            </rdf:Description>
          </rdf:RDF>
        </annotation>
              <listOfReactants>
          <speciesReference species="s393" metaid="CDMT00476" stoichiometry="1"/>
        </listOfReactants>
        <listOfProducts>
          <speciesReference species="s35" metaid="CDMT00477" stoichiometry="1"/>
        </listOfProducts>
        <kineticLaw>
          <math xmlns="http://www.w3.org/1998/Math/MathML">          
            <apply>
              <times/>
              <ci> c1 </ci>
              <apply>
                <ci> function_107 </ci>
                <ci> c1 </ci>
                <ci> k_ProtOligDegr </ci>
                <ci> s393 </ci>
              </apply>
            </apply>
          </math>
        </kineticLaw>
      </reaction>
      <reaction id="re109" name="ProtFree3merDopWT" metaid="re225" reversible="false">
        <annotation>          <rdf:RDF xmlns:rdf="http://www.w3.org/1999/02/22-rdf-syntax-ns#" xmlns:bqmodel="http://biomodels.net/model-qualifiers/" xmlns:vCard="http://www.w3.org/2001/vcard-rdf/3.0#" xmlns:dc="http://purl.org/dc/elements/1.1/" xmlns:dcterms="http://purl.org/dc/terms/" xmlns:bqbiol="http://biomodels.net/biology-qualifiers/">
            <rdf:Description rdf:about="#re225">
              <bqbiol:isVersionOf>
                <rdf:Bag>
                  <rdf:li rdf:resource="urn:miriam:go:GO:0010498"/>
                </rdf:Bag>
              </bqbiol:isVersionOf>
            </rdf:Description>
          </rdf:RDF>
        </annotation>
              <listOfReactants>
          <speciesReference species="s473" metaid="CDMT00478" stoichiometry="1"/>
        </listOfReactants>
        <listOfProducts>
          <speciesReference species="s35" metaid="CDMT00479" stoichiometry="1"/>
        </listOfProducts>
        <kineticLaw>
          <math xmlns="http://www.w3.org/1998/Math/MathML">          
            <apply>
              <times/>
              <ci> c1 </ci>
              <apply>
                <ci> function_108 </ci>
                <ci> c1 </ci>
                <ci> k_ProtOligDegr </ci>
                <ci> s473 </ci>
              </apply>
            </apply>
          </math>
        </kineticLaw>
      </reaction>
      <reaction id="re110" name="ProtFree4merDopWT" metaid="re226" reversible="false">
        <annotation>          <rdf:RDF xmlns:rdf="http://www.w3.org/1999/02/22-rdf-syntax-ns#" xmlns:bqmodel="http://biomodels.net/model-qualifiers/" xmlns:vCard="http://www.w3.org/2001/vcard-rdf/3.0#" xmlns:dc="http://purl.org/dc/elements/1.1/" xmlns:dcterms="http://purl.org/dc/terms/" xmlns:bqbiol="http://biomodels.net/biology-qualifiers/">
            <rdf:Description rdf:about="#re226">
              <bqbiol:isVersionOf>
                <rdf:Bag>
                  <rdf:li rdf:resource="urn:miriam:go:GO:0010498"/>
                </rdf:Bag>
              </bqbiol:isVersionOf>
            </rdf:Description>
          </rdf:RDF>
        </annotation>
              <listOfReactants>
          <speciesReference species="s474" metaid="CDMT00480" stoichiometry="1"/>
        </listOfReactants>
        <listOfProducts>
          <speciesReference species="s35" metaid="CDMT00481" stoichiometry="1"/>
        </listOfProducts>
        <kineticLaw>
          <math xmlns="http://www.w3.org/1998/Math/MathML">          
            <apply>
              <times/>
              <ci> c1 </ci>
              <apply>
                <ci> function_109 </ci>
                <ci> c1 </ci>
                <ci> k_ProtOligDegr </ci>
                <ci> s474 </ci>
              </apply>
            </apply>
          </math>
        </kineticLaw>
      </reaction>
      <reaction id="re111" name="ProtFree5merDopWT" metaid="re227" reversible="false">
        <annotation>          <rdf:RDF xmlns:rdf="http://www.w3.org/1999/02/22-rdf-syntax-ns#" xmlns:bqmodel="http://biomodels.net/model-qualifiers/" xmlns:vCard="http://www.w3.org/2001/vcard-rdf/3.0#" xmlns:dc="http://purl.org/dc/elements/1.1/" xmlns:dcterms="http://purl.org/dc/terms/" xmlns:bqbiol="http://biomodels.net/biology-qualifiers/">
            <rdf:Description rdf:about="#re227">
              <bqbiol:isVersionOf>
                <rdf:Bag>
                  <rdf:li rdf:resource="urn:miriam:go:GO:0010498"/>
                </rdf:Bag>
              </bqbiol:isVersionOf>
            </rdf:Description>
          </rdf:RDF>
        </annotation>
              <listOfReactants>
          <speciesReference species="s475" metaid="CDMT00482" stoichiometry="1"/>
        </listOfReactants>
        <listOfProducts>
          <speciesReference species="s35" metaid="CDMT00483" stoichiometry="1"/>
        </listOfProducts>
        <kineticLaw>
          <math xmlns="http://www.w3.org/1998/Math/MathML">          
            <apply>
              <times/>
              <ci> c1 </ci>
              <apply>
                <ci> function_110 </ci>
                <ci> c1 </ci>
                <ci> k_ProtOligDegr </ci>
                <ci> s475 </ci>
              </apply>
            </apply>
          </math>
        </kineticLaw>
      </reaction>
      <reaction id="re112" name="ProtFree6merDopWT" metaid="re228" reversible="false">
        <annotation>          <rdf:RDF xmlns:rdf="http://www.w3.org/1999/02/22-rdf-syntax-ns#" xmlns:bqmodel="http://biomodels.net/model-qualifiers/" xmlns:vCard="http://www.w3.org/2001/vcard-rdf/3.0#" xmlns:dc="http://purl.org/dc/elements/1.1/" xmlns:dcterms="http://purl.org/dc/terms/" xmlns:bqbiol="http://biomodels.net/biology-qualifiers/">
            <rdf:Description rdf:about="#re228">
              <bqbiol:isVersionOf>
                <rdf:Bag>
                  <rdf:li rdf:resource="urn:miriam:go:GO:0010498"/>
                </rdf:Bag>
              </bqbiol:isVersionOf>
            </rdf:Description>
          </rdf:RDF>
        </annotation>
              <listOfReactants>
          <speciesReference species="s476" metaid="CDMT00484" stoichiometry="1"/>
        </listOfReactants>
        <listOfProducts>
          <speciesReference species="s35" metaid="CDMT00485" stoichiometry="1"/>
        </listOfProducts>
        <kineticLaw>
          <math xmlns="http://www.w3.org/1998/Math/MathML">          
            <apply>
              <times/>
              <ci> c1 </ci>
              <apply>
                <ci> function_111 </ci>
                <ci> c1 </ci>
                <ci> k_ProtOligDegr </ci>
                <ci> s476 </ci>
              </apply>
            </apply>
          </math>
        </kineticLaw>
      </reaction>
      <reaction id="re113" name="ProtFree7merDopWT" metaid="re229" reversible="false">
        <annotation>          <rdf:RDF xmlns:rdf="http://www.w3.org/1999/02/22-rdf-syntax-ns#" xmlns:bqmodel="http://biomodels.net/model-qualifiers/" xmlns:vCard="http://www.w3.org/2001/vcard-rdf/3.0#" xmlns:dc="http://purl.org/dc/elements/1.1/" xmlns:dcterms="http://purl.org/dc/terms/" xmlns:bqbiol="http://biomodels.net/biology-qualifiers/">
            <rdf:Description rdf:about="#re229">
              <bqbiol:isVersionOf>
                <rdf:Bag>
                  <rdf:li rdf:resource="urn:miriam:go:GO:0010498"/>
                </rdf:Bag>
              </bqbiol:isVersionOf>
            </rdf:Description>
          </rdf:RDF>
        </annotation>
              <listOfReactants>
          <speciesReference species="s477" metaid="CDMT00486" stoichiometry="1"/>
        </listOfReactants>
        <listOfProducts>
          <speciesReference species="s35" metaid="CDMT00487" stoichiometry="1"/>
        </listOfProducts>
        <kineticLaw>
          <math xmlns="http://www.w3.org/1998/Math/MathML">          
            <apply>
              <times/>
              <ci> c1 </ci>
              <apply>
                <ci> function_112 </ci>
                <ci> c1 </ci>
                <ci> k_ProtOligDegr </ci>
                <ci> s477 </ci>
              </apply>
            </apply>
          </math>
        </kineticLaw>
      </reaction>
      <reaction id="re114" name="ProtFree8merDopWT" metaid="re230" reversible="false">
        <annotation>          <rdf:RDF xmlns:rdf="http://www.w3.org/1999/02/22-rdf-syntax-ns#" xmlns:bqmodel="http://biomodels.net/model-qualifiers/" xmlns:vCard="http://www.w3.org/2001/vcard-rdf/3.0#" xmlns:dc="http://purl.org/dc/elements/1.1/" xmlns:dcterms="http://purl.org/dc/terms/" xmlns:bqbiol="http://biomodels.net/biology-qualifiers/">
            <rdf:Description rdf:about="#re230">
              <bqbiol:isVersionOf>
                <rdf:Bag>
                  <rdf:li rdf:resource="urn:miriam:go:GO:0010498"/>
                </rdf:Bag>
              </bqbiol:isVersionOf>
            </rdf:Description>
          </rdf:RDF>
        </annotation>
              <listOfReactants>
          <speciesReference species="s478" metaid="CDMT00488" stoichiometry="1"/>
        </listOfReactants>
        <listOfProducts>
          <speciesReference species="s35" metaid="CDMT00489" stoichiometry="1"/>
        </listOfProducts>
        <kineticLaw>
          <math xmlns="http://www.w3.org/1998/Math/MathML">          
            <apply>
              <times/>
              <ci> c1 </ci>
              <apply>
                <ci> function_113 </ci>
                <ci> c1 </ci>
                <ci> k_ProtOligDegr </ci>
                <ci> s478 </ci>
              </apply>
            </apply>
          </math>
        </kineticLaw>
      </reaction>
      <reaction id="re115" name="ProtFree9merDopWT" metaid="re231" reversible="false">
        <annotation>          <rdf:RDF xmlns:rdf="http://www.w3.org/1999/02/22-rdf-syntax-ns#" xmlns:bqmodel="http://biomodels.net/model-qualifiers/" xmlns:vCard="http://www.w3.org/2001/vcard-rdf/3.0#" xmlns:dc="http://purl.org/dc/elements/1.1/" xmlns:dcterms="http://purl.org/dc/terms/" xmlns:bqbiol="http://biomodels.net/biology-qualifiers/">
            <rdf:Description rdf:about="#re231">
              <bqbiol:isVersionOf>
                <rdf:Bag>
                  <rdf:li rdf:resource="urn:miriam:go:GO:0010498"/>
                </rdf:Bag>
              </bqbiol:isVersionOf>
            </rdf:Description>
          </rdf:RDF>
        </annotation>
              <listOfReactants>
          <speciesReference species="s479" metaid="CDMT00490" stoichiometry="1"/>
        </listOfReactants>
        <listOfProducts>
          <speciesReference species="s35" metaid="CDMT00491" stoichiometry="1"/>
        </listOfProducts>
        <kineticLaw>
          <math xmlns="http://www.w3.org/1998/Math/MathML">          
            <apply>
              <times/>
              <ci> c1 </ci>
              <apply>
                <ci> function_114 </ci>
                <ci> c1 </ci>
                <ci> k_ProtOligDegr </ci>
                <ci> s479 </ci>
              </apply>
            </apply>
          </math>
        </kineticLaw>
      </reaction>
      <reaction id="re116" name="WTasynHigherPSCprotInh" metaid="re232" reversible="false">
        <annotation>          <rdf:RDF xmlns:rdf="http://www.w3.org/1999/02/22-rdf-syntax-ns#" xmlns:bqmodel="http://biomodels.net/model-qualifiers/" xmlns:vCard="http://www.w3.org/2001/vcard-rdf/3.0#" xmlns:dcterms="http://purl.org/dc/terms/" xmlns:dc="http://purl.org/dc/elements/1.1/" xmlns:bqbiol="http://biomodels.net/biology-qualifiers/">
            <rdf:Description rdf:about="#re232">
              <bqbiol:isVersionOf>
                <rdf:Bag>
                  <rdf:li rdf:resource="urn:miriam:go:GO:1901799"/>
                </rdf:Bag>
              </bqbiol:isVersionOf>
              <bqbiol:isVersionOf>
                <rdf:Bag>
                  <rdf:li rdf:resource="urn:miriam:go:GO:0070628"/>
                </rdf:Bag>
              </bqbiol:isVersionOf>
            </rdf:Description>
          </rdf:RDF>
        </annotation>
              <listOfReactants>
          <speciesReference species="s33" metaid="CDMT00492" stoichiometry="1"/>
          <speciesReference species="s35" metaid="CDMT00493" stoichiometry="1"/>
        </listOfReactants>
        <listOfProducts>
          <speciesReference species="s502" metaid="CDMT00494" stoichiometry="1"/>
        </listOfProducts>
        <kineticLaw>
          <math xmlns="http://www.w3.org/1998/Math/MathML">          
            <apply>
              <times/>
              <ci> c1 </ci>
              <apply>
                <ci> function_115 </ci>
                <ci> c1 </ci>
                <ci> k_ProteasomeBind </ci>
                <ci> s33 </ci>
                <ci> s35 </ci>
              </apply>
            </apply>
          </math>
        </kineticLaw>
      </reaction>
      <reaction id="re117" name="DopMod9merDis" metaid="re233" reversible="false">
        <annotation>          <rdf:RDF xmlns:rdf="http://www.w3.org/1999/02/22-rdf-syntax-ns#" xmlns:bqmodel="http://biomodels.net/model-qualifiers/" xmlns:vCard="http://www.w3.org/2001/vcard-rdf/3.0#" xmlns:dcterms="http://purl.org/dc/terms/" xmlns:dc="http://purl.org/dc/elements/1.1/" xmlns:bqbiol="http://biomodels.net/biology-qualifiers/">
            <rdf:Description rdf:about="#re233">
              <bqbiol:isVersionOf>
                <rdf:Bag>
                  <rdf:li rdf:resource="urn:miriam:go:GO:0043241"/>
                </rdf:Bag>
              </bqbiol:isVersionOf>
            </rdf:Description>
          </rdf:RDF>
        </annotation>
              <listOfReactants>
          <speciesReference species="s27" metaid="CDMT00495" stoichiometry="1"/>
        </listOfReactants>
        <listOfProducts>
          <speciesReference species="s26" metaid="CDMT00496" stoichiometry="1"/>
          <speciesReference species="s7" metaid="CDMT00497" stoichiometry="1"/>
        </listOfProducts>
        <kineticLaw>
          <math xmlns="http://www.w3.org/1998/Math/MathML">          
            <apply>
              <times/>
              <ci> c1 </ci>
              <apply>
                <ci> function_116 </ci>
                <ci> c1 </ci>
                <ci> k_DisRate </ci>
                <ci> s27 </ci>
              </apply>
            </apply>
          </math>
        </kineticLaw>
      </reaction>
      <reaction id="re118" name="DopMod8merDis" metaid="re234" reversible="false">
        <annotation>          <rdf:RDF xmlns:rdf="http://www.w3.org/1999/02/22-rdf-syntax-ns#" xmlns:bqmodel="http://biomodels.net/model-qualifiers/" xmlns:vCard="http://www.w3.org/2001/vcard-rdf/3.0#" xmlns:dcterms="http://purl.org/dc/terms/" xmlns:dc="http://purl.org/dc/elements/1.1/" xmlns:bqbiol="http://biomodels.net/biology-qualifiers/">
            <rdf:Description rdf:about="#re234">
              <bqbiol:isVersionOf>
                <rdf:Bag>
                  <rdf:li rdf:resource="urn:miriam:go:GO:0043241"/>
                </rdf:Bag>
              </bqbiol:isVersionOf>
            </rdf:Description>
          </rdf:RDF>
        </annotation>
              <listOfReactants>
          <speciesReference species="s26" metaid="CDMT00498" stoichiometry="1"/>
        </listOfReactants>
        <listOfProducts>
          <speciesReference species="s25" metaid="CDMT00499" stoichiometry="1"/>
          <speciesReference species="s7" metaid="CDMT00500" stoichiometry="1"/>
        </listOfProducts>
        <kineticLaw>
          <math xmlns="http://www.w3.org/1998/Math/MathML">          
            <apply>
              <times/>
              <ci> c1 </ci>
              <apply>
                <ci> function_117 </ci>
                <ci> c1 </ci>
                <ci> k_DisRate </ci>
                <ci> s26 </ci>
              </apply>
            </apply>
          </math>
        </kineticLaw>
      </reaction>
      <reaction id="re119" name="DopMod7merDis" metaid="re235" reversible="false">
        <annotation>          <rdf:RDF xmlns:rdf="http://www.w3.org/1999/02/22-rdf-syntax-ns#" xmlns:bqmodel="http://biomodels.net/model-qualifiers/" xmlns:vCard="http://www.w3.org/2001/vcard-rdf/3.0#" xmlns:dcterms="http://purl.org/dc/terms/" xmlns:dc="http://purl.org/dc/elements/1.1/" xmlns:bqbiol="http://biomodels.net/biology-qualifiers/">
            <rdf:Description rdf:about="#re235">
              <bqbiol:isVersionOf>
                <rdf:Bag>
                  <rdf:li rdf:resource="urn:miriam:go:GO:0043241"/>
                </rdf:Bag>
              </bqbiol:isVersionOf>
            </rdf:Description>
          </rdf:RDF>
        </annotation>
              <listOfReactants>
          <speciesReference species="s25" metaid="CDMT00501" stoichiometry="1"/>
        </listOfReactants>
        <listOfProducts>
          <speciesReference species="s21" metaid="CDMT00502" stoichiometry="1"/>
          <speciesReference species="s7" metaid="CDMT00503" stoichiometry="1"/>
        </listOfProducts>
        <kineticLaw>
          <math xmlns="http://www.w3.org/1998/Math/MathML">          
            <apply>
              <times/>
              <ci> c1 </ci>
              <apply>
                <ci> function_118 </ci>
                <ci> c1 </ci>
                <ci> k_DisRate </ci>
                <ci> s25 </ci>
              </apply>
            </apply>
          </math>
        </kineticLaw>
      </reaction>
      <reaction id="re120" name="DopMod6merDis" metaid="re236" reversible="false">
        <annotation>          <rdf:RDF xmlns:rdf="http://www.w3.org/1999/02/22-rdf-syntax-ns#" xmlns:bqmodel="http://biomodels.net/model-qualifiers/" xmlns:vCard="http://www.w3.org/2001/vcard-rdf/3.0#" xmlns:dcterms="http://purl.org/dc/terms/" xmlns:dc="http://purl.org/dc/elements/1.1/" xmlns:bqbiol="http://biomodels.net/biology-qualifiers/">
            <rdf:Description rdf:about="#re236">
              <bqbiol:isVersionOf>
                <rdf:Bag>
                  <rdf:li rdf:resource="urn:miriam:go:GO:0043241"/>
                </rdf:Bag>
              </bqbiol:isVersionOf>
            </rdf:Description>
          </rdf:RDF>
        </annotation>
              <listOfReactants>
          <speciesReference species="s21" metaid="CDMT00504" stoichiometry="1"/>
        </listOfReactants>
        <listOfProducts>
          <speciesReference species="s1" metaid="CDMT00505" stoichiometry="1"/>
          <speciesReference species="s7" metaid="CDMT00506" stoichiometry="1"/>
        </listOfProducts>
        <kineticLaw>
          <math xmlns="http://www.w3.org/1998/Math/MathML">          
            <apply>
              <times/>
              <ci> c1 </ci>
              <apply>
                <ci> function_119 </ci>
                <ci> c1 </ci>
                <ci> k_DisRate </ci>
                <ci> s21 </ci>
              </apply>
            </apply>
          </math>
        </kineticLaw>
      </reaction>
      <reaction id="re121" name="DopMod4merDis" metaid="re237" reversible="false">
        <annotation>          <rdf:RDF xmlns:rdf="http://www.w3.org/1999/02/22-rdf-syntax-ns#" xmlns:bqmodel="http://biomodels.net/model-qualifiers/" xmlns:vCard="http://www.w3.org/2001/vcard-rdf/3.0#" xmlns:dcterms="http://purl.org/dc/terms/" xmlns:dc="http://purl.org/dc/elements/1.1/" xmlns:bqbiol="http://biomodels.net/biology-qualifiers/">
            <rdf:Description rdf:about="#re237">
              <bqbiol:isVersionOf>
                <rdf:Bag>
                  <rdf:li rdf:resource="urn:miriam:go:GO:0043241"/>
                </rdf:Bag>
              </bqbiol:isVersionOf>
            </rdf:Description>
          </rdf:RDF>
        </annotation>
              <listOfReactants>
          <speciesReference species="s2" metaid="CDMT00509" stoichiometry="1"/>
        </listOfReactants>
        <listOfProducts>
          <speciesReference species="s5" metaid="CDMT00510" stoichiometry="1"/>
          <speciesReference species="s7" metaid="CDMT00511" stoichiometry="1"/>
        </listOfProducts>
        <kineticLaw>
          <math xmlns="http://www.w3.org/1998/Math/MathML">          
            <apply>
              <times/>
              <ci> c1 </ci>
              <apply>
                <ci> function_120 </ci>
                <ci> c1 </ci>
                <ci> k_DisRate </ci>
                <ci> s2 </ci>
              </apply>
            </apply>
          </math>
        </kineticLaw>
      </reaction>
      <reaction id="re122" name="DopMod5merDis" metaid="re238" reversible="false">
        <annotation>          <rdf:RDF xmlns:rdf="http://www.w3.org/1999/02/22-rdf-syntax-ns#" xmlns:bqmodel="http://biomodels.net/model-qualifiers/" xmlns:vCard="http://www.w3.org/2001/vcard-rdf/3.0#" xmlns:dcterms="http://purl.org/dc/terms/" xmlns:dc="http://purl.org/dc/elements/1.1/" xmlns:bqbiol="http://biomodels.net/biology-qualifiers/">
            <rdf:Description rdf:about="#re238">
              <bqbiol:isVersionOf>
                <rdf:Bag>
                  <rdf:li rdf:resource="urn:miriam:go:GO:0043241"/>
                </rdf:Bag>
              </bqbiol:isVersionOf>
            </rdf:Description>
          </rdf:RDF>
        </annotation>
              <listOfReactants>
          <speciesReference species="s1" metaid="CDMT00512" stoichiometry="1"/>
        </listOfReactants>
        <listOfProducts>
          <speciesReference species="s2" metaid="CDMT00513" stoichiometry="1"/>
          <speciesReference species="s7" metaid="CDMT00514" stoichiometry="1"/>
        </listOfProducts>
        <kineticLaw>
          <math xmlns="http://www.w3.org/1998/Math/MathML">          
            <apply>
              <times/>
              <ci> c1 </ci>
              <apply>
                <ci> function_121 </ci>
                <ci> c1 </ci>
                <ci> k_DisRate </ci>
                <ci> s1 </ci>
              </apply>
            </apply>
          </math>
        </kineticLaw>
      </reaction>
      <reaction id="re123" name="DopMod3merDis" metaid="re239" reversible="false">
        <annotation>          <rdf:RDF xmlns:rdf="http://www.w3.org/1999/02/22-rdf-syntax-ns#" xmlns:bqmodel="http://biomodels.net/model-qualifiers/" xmlns:vCard="http://www.w3.org/2001/vcard-rdf/3.0#" xmlns:dcterms="http://purl.org/dc/terms/" xmlns:dc="http://purl.org/dc/elements/1.1/" xmlns:bqbiol="http://biomodels.net/biology-qualifiers/">
            <rdf:Description rdf:about="#re239">
              <bqbiol:isVersionOf>
                <rdf:Bag>
                  <rdf:li rdf:resource="urn:miriam:go:GO:0043241"/>
                </rdf:Bag>
              </bqbiol:isVersionOf>
            </rdf:Description>
          </rdf:RDF>
        </annotation>
              <listOfReactants>
          <speciesReference species="s5" metaid="CDMT00516" stoichiometry="1"/>
        </listOfReactants>
        <listOfProducts>
          <speciesReference species="s6" metaid="CDMT00517" stoichiometry="1"/>
          <speciesReference species="s7" metaid="CDMT00518" stoichiometry="1"/>
        </listOfProducts>
        <kineticLaw>
          <math xmlns="http://www.w3.org/1998/Math/MathML">          
            <apply>
              <times/>
              <ci> c1 </ci>
              <apply>
                <ci> function_122 </ci>
                <ci> c1 </ci>
                <ci> k_DisRate </ci>
                <ci> s5 </ci>
              </apply>
            </apply>
          </math>
        </kineticLaw>
      </reaction>
      <reaction id="re124" name="DopMod2merDis" metaid="re241" reversible="false">
        <annotation>          <rdf:RDF xmlns:rdf="http://www.w3.org/1999/02/22-rdf-syntax-ns#" xmlns:bqmodel="http://biomodels.net/model-qualifiers/" xmlns:vCard="http://www.w3.org/2001/vcard-rdf/3.0#" xmlns:dcterms="http://purl.org/dc/terms/" xmlns:dc="http://purl.org/dc/elements/1.1/" xmlns:bqbiol="http://biomodels.net/biology-qualifiers/">
            <rdf:Description rdf:about="#re241">
              <bqbiol:isVersionOf>
                <rdf:Bag>
                  <rdf:li rdf:resource="urn:miriam:go:GO:0043241"/>
                </rdf:Bag>
              </bqbiol:isVersionOf>
            </rdf:Description>
          </rdf:RDF>
        </annotation>
              <listOfReactants>
          <speciesReference species="s6" metaid="CDMT00519" stoichiometry="1"/>
        </listOfReactants>
        <listOfProducts>
          <speciesReference species="s7" metaid="CDMT00520" stoichiometry="2"/>
          <speciesReference species="s7" metaid="CDMT00521"/>
        </listOfProducts>
        <kineticLaw>
          <math xmlns="http://www.w3.org/1998/Math/MathML">          
            <apply>
              <times/>
              <ci> c1 </ci>
              <apply>
                <ci> function_123 </ci>
                <ci> c1 </ci>
                <ci> k_DisRate </ci>
                <ci> s6 </ci>
              </apply>
            </apply>
          </math>
        </kineticLaw>
      </reaction>
      <reaction id="re125" name="9merDis" metaid="re242" reversible="false">
        <annotation>          <rdf:RDF xmlns:rdf="http://www.w3.org/1999/02/22-rdf-syntax-ns#" xmlns:bqmodel="http://biomodels.net/model-qualifiers/" xmlns:vCard="http://www.w3.org/2001/vcard-rdf/3.0#" xmlns:dcterms="http://purl.org/dc/terms/" xmlns:dc="http://purl.org/dc/elements/1.1/" xmlns:bqbiol="http://biomodels.net/biology-qualifiers/">
            <rdf:Description rdf:about="#re242">
              <bqbiol:isVersionOf>
                <rdf:Bag>
                  <rdf:li rdf:resource="urn:miriam:go:GO:0043241"/>
                </rdf:Bag>
              </bqbiol:isVersionOf>
            </rdf:Description>
          </rdf:RDF>
        </annotation>
              <listOfReactants>
          <speciesReference species="s29" metaid="CDMT00522" stoichiometry="1"/>
        </listOfReactants>
        <listOfProducts>
          <speciesReference species="s17" metaid="CDMT00523" stoichiometry="1"/>
          <speciesReference species="s30" metaid="CDMT00524" stoichiometry="1"/>
        </listOfProducts>
        <kineticLaw>
          <math xmlns="http://www.w3.org/1998/Math/MathML">          
            <apply>
              <times/>
              <ci> c1 </ci>
              <apply>
                <ci> function_124 </ci>
                <ci> c1 </ci>
                <ci> k_DisRate </ci>
                <ci> s29 </ci>
              </apply>
            </apply>
          </math>
        </kineticLaw>
      </reaction>
      <reaction id="re126" name="8merDis" metaid="re243" reversible="false">
        <annotation>          <rdf:RDF xmlns:rdf="http://www.w3.org/1999/02/22-rdf-syntax-ns#" xmlns:bqmodel="http://biomodels.net/model-qualifiers/" xmlns:vCard="http://www.w3.org/2001/vcard-rdf/3.0#" xmlns:dcterms="http://purl.org/dc/terms/" xmlns:dc="http://purl.org/dc/elements/1.1/" xmlns:bqbiol="http://biomodels.net/biology-qualifiers/">
            <rdf:Description rdf:about="#re243">
              <bqbiol:isVersionOf>
                <rdf:Bag>
                  <rdf:li rdf:resource="urn:miriam:go:GO:0043241"/>
                </rdf:Bag>
              </bqbiol:isVersionOf>
            </rdf:Description>
          </rdf:RDF>
        </annotation>
              <listOfReactants>
          <speciesReference species="s30" metaid="CDMT00525" stoichiometry="1"/>
        </listOfReactants>
        <listOfProducts>
          <speciesReference species="s31" metaid="CDMT00526" stoichiometry="1"/>
          <speciesReference species="s17" metaid="CDMT00527" stoichiometry="1"/>
        </listOfProducts>
        <kineticLaw>
          <math xmlns="http://www.w3.org/1998/Math/MathML">          
            <apply>
              <times/>
              <ci> c1 </ci>
              <apply>
                <ci> function_125 </ci>
                <ci> c1 </ci>
                <ci> k_DisRate </ci>
                <ci> s30 </ci>
              </apply>
            </apply>
          </math>
        </kineticLaw>
      </reaction>
      <reaction id="re127" name="7merDis" metaid="re244" reversible="false">
        <annotation>          <rdf:RDF xmlns:rdf="http://www.w3.org/1999/02/22-rdf-syntax-ns#" xmlns:bqmodel="http://biomodels.net/model-qualifiers/" xmlns:vCard="http://www.w3.org/2001/vcard-rdf/3.0#" xmlns:dcterms="http://purl.org/dc/terms/" xmlns:dc="http://purl.org/dc/elements/1.1/" xmlns:bqbiol="http://biomodels.net/biology-qualifiers/">
            <rdf:Description rdf:about="#re244">
              <bqbiol:isVersionOf>
                <rdf:Bag>
                  <rdf:li rdf:resource="urn:miriam:go:GO:0043241"/>
                </rdf:Bag>
              </bqbiol:isVersionOf>
            </rdf:Description>
          </rdf:RDF>
        </annotation>
              <listOfReactants>
          <speciesReference species="s31" metaid="CDMT00528" stoichiometry="1"/>
        </listOfReactants>
        <listOfProducts>
          <speciesReference species="s32" metaid="CDMT00529" stoichiometry="1"/>
          <speciesReference species="s17" metaid="CDMT00530" stoichiometry="1"/>
        </listOfProducts>
        <kineticLaw>
          <math xmlns="http://www.w3.org/1998/Math/MathML">          
            <apply>
              <times/>
              <ci> c1 </ci>
              <apply>
                <ci> function_126 </ci>
                <ci> c1 </ci>
                <ci> k_DisRate </ci>
                <ci> s31 </ci>
              </apply>
            </apply>
          </math>
        </kineticLaw>
      </reaction>
      <reaction id="re128" name="6merDis" metaid="re245" reversible="false">
        <annotation>          <rdf:RDF xmlns:rdf="http://www.w3.org/1999/02/22-rdf-syntax-ns#" xmlns:bqmodel="http://biomodels.net/model-qualifiers/" xmlns:vCard="http://www.w3.org/2001/vcard-rdf/3.0#" xmlns:dcterms="http://purl.org/dc/terms/" xmlns:dc="http://purl.org/dc/elements/1.1/" xmlns:bqbiol="http://biomodels.net/biology-qualifiers/">
            <rdf:Description rdf:about="#re245">
              <bqbiol:isVersionOf>
                <rdf:Bag>
                  <rdf:li rdf:resource="urn:miriam:go:GO:0043241"/>
                </rdf:Bag>
              </bqbiol:isVersionOf>
            </rdf:Description>
          </rdf:RDF>
        </annotation>
              <listOfReactants>
          <speciesReference species="s32" metaid="CDMT00531" stoichiometry="1"/>
        </listOfReactants>
        <listOfProducts>
          <speciesReference species="s17" metaid="CDMT00532" stoichiometry="1"/>
          <speciesReference species="s23" metaid="CDMT00535" stoichiometry="1"/>
        </listOfProducts>
        <kineticLaw>
          <math xmlns="http://www.w3.org/1998/Math/MathML">          
            <apply>
              <times/>
              <ci> c1 </ci>
              <apply>
                <ci> function_127 </ci>
                <ci> c1 </ci>
                <ci> k_DisRate </ci>
                <ci> s32 </ci>
              </apply>
            </apply>
          </math>
        </kineticLaw>
      </reaction>
      <reaction id="re129" name="5merDis" metaid="re246" reversible="false">
        <annotation>          <rdf:RDF xmlns:rdf="http://www.w3.org/1999/02/22-rdf-syntax-ns#" xmlns:bqmodel="http://biomodels.net/model-qualifiers/" xmlns:vCard="http://www.w3.org/2001/vcard-rdf/3.0#" xmlns:dcterms="http://purl.org/dc/terms/" xmlns:dc="http://purl.org/dc/elements/1.1/" xmlns:bqbiol="http://biomodels.net/biology-qualifiers/">
            <rdf:Description rdf:about="#re246">
              <bqbiol:isVersionOf>
                <rdf:Bag>
                  <rdf:li rdf:resource="urn:miriam:go:GO:0043241"/>
                </rdf:Bag>
              </bqbiol:isVersionOf>
            </rdf:Description>
          </rdf:RDF>
        </annotation>
              <listOfReactants>
          <speciesReference species="s23" metaid="CDMT00536" stoichiometry="1"/>
        </listOfReactants>
        <listOfProducts>
          <speciesReference species="s24" metaid="CDMT00537" stoichiometry="1"/>
          <speciesReference species="s17" metaid="CDMT00540" stoichiometry="1"/>
        </listOfProducts>
        <kineticLaw>
          <math xmlns="http://www.w3.org/1998/Math/MathML">          
            <apply>
              <times/>
              <ci> c1 </ci>
              <apply>
                <ci> function_128 </ci>
                <ci> c1 </ci>
                <ci> k_DisRate </ci>
                <ci> s23 </ci>
              </apply>
            </apply>
          </math>
        </kineticLaw>
      </reaction>
      <reaction id="re130" name="4merDis" metaid="re247" reversible="false">
        <annotation>          <rdf:RDF xmlns:rdf="http://www.w3.org/1999/02/22-rdf-syntax-ns#" xmlns:bqmodel="http://biomodels.net/model-qualifiers/" xmlns:vCard="http://www.w3.org/2001/vcard-rdf/3.0#" xmlns:dcterms="http://purl.org/dc/terms/" xmlns:dc="http://purl.org/dc/elements/1.1/" xmlns:bqbiol="http://biomodels.net/biology-qualifiers/">
            <rdf:Description rdf:about="#re247">
              <bqbiol:isVersionOf>
                <rdf:Bag>
                  <rdf:li rdf:resource="urn:miriam:go:GO:0043241"/>
                </rdf:Bag>
              </bqbiol:isVersionOf>
            </rdf:Description>
          </rdf:RDF>
        </annotation>
              <listOfReactants>
          <speciesReference species="s24" metaid="CDMT00541" stoichiometry="1"/>
        </listOfReactants>
        <listOfProducts>
          <speciesReference species="s20" metaid="CDMT00542" stoichiometry="1"/>
          <speciesReference species="s17" metaid="CDMT00545" stoichiometry="1"/>
        </listOfProducts>
        <kineticLaw>
          <math xmlns="http://www.w3.org/1998/Math/MathML">          
            <apply>
              <times/>
[truncated: 10,684 more chars]
